# Supplementary material for: Marsupials and monotremes possess a novel family of MHC class I genes that is lost from the eutherian lineage
Source: BMC Genomics. 2015 Jul 22;16(1):535. doi: 10.1186/s12864-015-1745-4 (PMC4509613; doi:10.1186/s12864-015-1745-4)
Supplement: Additional file 2: Table S4. — Genome annotations of predicted MHC class I domains found by the sensitive genome search. [file 12864_2015_1745_MOESM2_ESM.xlsx]

## Sheet: genome_search.txt
#	Species	Domain/ feature annotation			Genomic			HMM		Open/closed interval	Score	E-value	Strand
					Start	End		Start	End
1	opossum	>chain01 Position=2:269726572-269727822(-) Name=md_chain01 GeneID=ENSMODG00000010596 ProteinID=ENSMODP00000013275 Score=358.1 E-value=6.7e-108 Length=1251 Comment=Overlaps single annotation & in proteins
2	opossum	alpha1	2	2025-02-01	269727532	269727822	..	1	89	[.	119	1.4e-35	-
3	opossum	alpha2	2	2014-02-01	269727063	269727341	..	89	180	.]	178.5	3.4e-53	-
4	opossum	Ig	2	2014-04-01	269726572	269726829	..	1	88	[]	60.6	1.4e-20	-
5	opossum	>chain02 Position=2:270107254-270108503(-) Name=md_MHC-I GeneID=ENSMODG00000014450 ProteinID=ENSMODP00000017908 Score=352.0 E-value=4.5e-106 Length=1250 Comment=Overlaps single annotation & in proteins
6	opossum	alpha1	2	2013-11-01	270108213	270108503	..	1	89	[.	114.3	3.5e-34	-
7	opossum	alpha2	2	2013-12-01	270107745	270108029	..	88	180	.]	177.1	9.1e-53	-
8	opossum	Ig	2	2014-06-06	270107254	270107511	..	1	88	[]	60.6	1.4e-20	-
9	opossum	>chain03 Position=2:38025176-38026415(+) Name=md_MODO-UC GeneID=ENSMODG00000003927 ProteinID=ENSMODP00000004814 Score=339.8 E-value=1.8e-102 Length=1240 Comment=Overlaps single annotation & in proteins
10	opossum	alpha1	2	2014-09-01	38025176	38025466	..	1	89	[.	117.8	3.3e-35	+
11	opossum	alpha2	2	13/14	38025627	38025911	..	88	180	.]	162.2	2.2e-48	+
12	opossum	Ig	2	2014-01-01	38026158	38026415	..	1	88	[]	59.8	2.5e-20	+
13	opossum	>chain04 Position=2:38000208-38001442(+) Name=md_MODO-UB GeneID=ENSMODG00000003914 ProteinID=ENSMODP00000004796 Score=335.9 E-value=2.5e-101 Length=1235 Comment=Overlaps single annotation & in proteins
14	opossum	alpha1	2	2014-12-01	38000208	38000498	..	1	89	[.	119	1.4e-35	+
15	opossum	alpha2	2	2014-10-09	38000662	38000946	..	88	180	.]	156.3	1.3e-46	+
16	opossum	Ig	2	2014-01-01	38001185	38001442	..	1	88	[]	60.6	1.4e-20	+
17	opossum	>chain05 Position=2:269928699-269929953(-) Name=md_chain05 GeneID=None ProteinID=None Score=335.4 E-value=3.7e-101 Length=1255 Comment=No overlapping annotations
18	opossum	alpha1	2	2025-01-01	269929663	269929953	..	1	89	[.	109.3	1.1e-32	-
19	opossum	alpha2	2	2014-01-01	269929191	269929469	..	89	180	.]	165.8	2e-49	-
20	opossum	Ig	2	2014-03-01	269928699	269928956	..	1	88	[]	60.3	1.7e-20	-
21	opossum	>chain06 Position=2:270248895-270250095(+) Name=md_MODO-UG GeneID=ENSMODG00000023743 ProteinID=ENSMODP00000031501 Score=326.5 E-value=2.3e-98 Length=1201 Comment=Overlaps multiple annotations; one in proteins
22	opossum	alpha1	2	2015-01-01	270248895	270249176	..	1	89	[.	109.2	1.2e-32	+
23	opossum	alpha2	2	2015-02-01	270249363	270249653	..	86	180	.]	163.7	8e-49	+
24	opossum	Ig	2	2014-02-01	270249838	270250095	..	1	88	[]	53.6	2.4e-18	+
25	opossum	>chain07 Position=2:75227311-75239120(+) Name=md_MR1 GeneID=ENSMODG00000006527 ProteinID=ENSMODP00000008100 Score=319.6 E-value=2.1e-96 Length=11810 Comment=Overlaps single annotation & in proteins
26	opossum	alpha1	2	2014-05-03	75227311	75227580	..	1	92	[.	107.4	4e-32	+
27	opossum	alpha2	2	2013-08-01	75229689	75229964	..	89	180	.]	155.6	2e-46	+
28	opossum	Ig	2	2014-02-02	75238866	75239120	..	1	88	[]	56.6	2.6e-19	+
29	opossum	>chain08 Position=2:270337954-270339246(-) Name=md_chain08 GeneID=ENSMODG00000014336 ProteinID=ENSMODP00000017918 Score=317.1 E-value=9.5e-96 Length=1293 Comment=Overlaps multiple annotations; one in proteins
30	opossum	alpha1	2	17/19	270338962	270339246	..	1	90	[.	110	6.7e-33	-
31	opossum	alpha2	2	14/18	270338453	270338734	..	88	180	.]	146.6	9.5e-44	-
32	opossum	Ig	2	2014-06-03	270337954	270338211	..	1	88	[]	60.5	1.5e-20	-
33	opossum	>chain09 Position=2:269513803-269515199(-) Name=md_MODO-UE GeneID=ENSMODG00000014624 ProteinID=ENSMODP00000018269 Score=316.4 E-value=1.5e-95 Length=1397 Comment=Overlaps single annotation & in proteins
34	opossum	alpha1	2	2014-04-01	269514927	269515199	..	1	89	[.	98.7	1.4e-29	-
35	opossum	alpha2	2	2025-03-01	269514421	269514699	..	89	180	.]	157.6	5.3e-47	-
36	opossum	Ig	2	2014-04-03	269513803	269514060	..	1	88	[]	60.1	2e-20	-
37	opossum	>chain10 Position=2:270235977-270237289(-) Name=md_chain10 GeneID=ENSMODG00000023744 ProteinID=ENSMODP00000031502 Score=314.4 E-value=5.1e-95 Length=1313 Comment=Overlaps single annotation & in proteins
38	opossum	alpha1	2	17/18	270236996	270237289	..	1	90	[.	106.6	6.4e-32	-
39	opossum	alpha2	2	2013-10-01	270236475	270236759	..	88	180	.]	145.3	2.4e-43	-
40	opossum	Ig	2	2014-04-04	270235977	270236234	..	1	88	[]	62.5	3.3e-21	-
41	opossum	>chain11 Position=2:268510859-268512046(-) Name=md_chain11 GeneID=ENSMODG00000014839 ProteinID=ENSMODP00000018565 Score=302.9 E-value=1.5e-91 Length=1188 Comment=Overlaps single annotation & in proteins
42	opossum	alpha1	2	2015-04-01	268511831	268512046	..	23	89	..	66.1	6.5e-20	-
43	opossum	alpha2	2	2015-05-01	268511351	268511635	..	88	180	.]	176.2	1.6e-52	-
44	opossum	Ig	2	2014-05-03	268510859	268511116	..	1	88	[]	60.6	1.4e-20	-
45	opossum	>chain12 Position=2:270355967-270357857(-) Name=md_chain12 GeneID=ENSMODG00000014336 ProteinID=ENSMODP00000017918 Score=298.0 E-value=4.7e-90 Length=1891 Comment=Overlaps multiple annotations; one in proteins
46	opossum	alpha1	2	2013-07-01	270357579	270357857	..	1	89	[.	93.8	4.1e-28	-
47	opossum	alpha2	2	2013-08-01	270357075	270357353	..	89	180	.]	145.3	2.3e-43	-
48	opossum	Ig	2	2014-05-05	270355967	270356224	..	1	88	[]	58.9	5e-20	-
49	opossum	>chain13 Position=2:270297448-270298687(-) Name=md_TAP1 GeneID=ENSMODG00000014352 ProteinID=None Score=293.5 E-value=8.6e-89 Length=1240 Comment=Overlaps single annotation; not in proteins
50	opossum	alpha1	2	16/18	270298406	270298687	..	1	89	[.	83.2	5.5e-25	-
51	opossum	alpha2	2	18/19	270297949	270298227	..	89	180	.]	149.5	1.3e-44	-
52	opossum	Ig	2	2014-06-05	270297448	270297705	..	1	88	[]	60.8	1.2e-20	-
53	opossum	>chain14 Position=2:269554750-269556130(-) Name=md_MODO-UE GeneID=ENSMODG00000014624 ProteinID=ENSMODP00000018269 Score=287.7 E-value=7.3e-87 Length=1381 Comment=Overlaps single annotation & in proteins
54	opossum	alpha1	2	2015-01-01	269555870	269556130	..	1	85	[.	98.2	2e-29	-
55	opossum	alpha2	2	2014-03-01	269555364	269555618	..	97	180	.]	137.3	5.4e-41	-
56	opossum	Ig	2	2014-04-02	269554750	269555010	..	1	88	[]	52.2	6.8e-18	-
57	opossum	>chain15 Position=2:269490678-269492082(-) Name=md_chain15 GeneID=None ProteinID=None Score=270.2 E-value=8.2e-82 Length=1405 Comment=No overlapping annotations
58	opossum	alpha1	2	2025-04-01	269491855	269492082	..	1	73	[.	73.7	3.8e-22	-
59	opossum	alpha2	2	2014-05-01	269491278	269491565	..	86	180	.]	138.1	3.1e-41	-
60	opossum	Ig	2	2014-03-02	269490678	269490935	..	1	88	[]	58.4	7e-20	-
61	opossum	>chain16 Position=2:270376723-270378000(-) Name=md_TAP1 GeneID=ENSMODG00000014352 ProteinID=None Score=268.8 E-value=4.1e-81 Length=1278 Comment=Overlaps single annotation; not in proteins
62	opossum	alpha1	2	16/19	270377710	270378000	..	1	89	[.	95.3	1.5e-28	-
63	opossum	alpha2	2	13/18	270377195	270377479	..	88	180	.]	126.2	1.1e-37	-
64	opossum	Ig	2	2014-06-02	270376723	270376980	..	1	88	[]	47.3	2.5e-16	-
65	opossum	>chain17 Position=2:251413457-251416783(+) Name=md_HFE GeneID=ENSMODG00000008651 ProteinID=ENSMODP00000010764 Score=260.4 E-value=8.4e-79 Length=3327 Comment=Overlaps multiple annotations; one in proteins
66	opossum	alpha1	2	2014-09-01	251413457	251413675	..	1	89	[.	62.3	8.8e-19	+
67	opossum	alpha2	2	2014-10-05	251415927	251416205	..	89	180	.]	144.9	3e-43	+
68	opossum	Ig	2	2014-03-01	251416526	251416783	..	1	88	[]	53.2	3.2e-18	+
69	opossum	>chain18 Position=1:225700462-225706840(+) Name=md_AZGP1 GeneID=ENSMODG00000002928 ProteinID=ENSMODP00000003567 Score=250.1 E-value=1.3e-75 Length=6379 Comment=Overlaps single annotation & in proteins
70	opossum	alpha1	1	18/24	225700462	225700731	..	1	90	[.	74.4	2.3e-22	+
71	opossum	alpha2	1	19/24	225702463	225702741	..	89	180	.]	128.3	2.5e-38	+
72	opossum	Ig	1	2014-03-03	225706589	225706840	..	1	88	[]	47.4	2.3e-16	+
73	opossum	>chain19 Position=4:121301409-121302976(+) Name=md_MILL-LIKE GeneID=ENSMODG00000000345 ProteinID=ENSMODP00000000409 Score=209.8 E-value=1.2e-63 Length=1568 Comment=Overlaps single annotation & in proteins
74	opossum	alpha1	4	2013-05-01	121301409	121301669	..	1	88	[.	67.4	2.6e-20	+
75	opossum	alpha2	4	2014-12-02	121302088	121302372	..	88	180	.]	98.2	2e-29	+
76	opossum	Ig	4	2014-05-01	121302719	121302976	..	1	88	[]	44.2	2.4e-15	+
77	opossum	>chain20 Position=1:705690258-705693040(+) Name=md_chain20 GeneID=ENSMODG00000011424 ProteinID=ENSMODP00000014281 Score=205.2 E-value=3e-62 Length=2783 Comment=Overlaps single annotation & in proteins
78	opossum	alpha1	1	2014-07-01	705690258	705690530	..	1	90	[.	56.6	4.2e-17	+
79	opossum	alpha2	1	2015-08-01	705691606	705691854	..	90	180	.]	104.7	2.4e-31	+
80	opossum	Ig	1	2014-05-05	705692777	705693040	..	1	88	[]	43.9	3e-15	+
81	opossum	>chain21 Position=1:705429441-705434274(+) Name=md_chain21 GeneID=ENSMODG00000023068 ProteinID=ENSMODP00000028153 Score=194.6 E-value=4e-59 Length=4834 Comment=Overlaps single annotation & in proteins
82	opossum	alpha1	1	2014-06-01	705429441	705429713	..	1	90	[.	68.6	1.2e-20	+
83	opossum	alpha2	1	2015-04-01	705430735	705430983	..	90	180	.]	81.7	1.5e-24	+
84	opossum	Ig	1	2014-03-02	705434011	705434274	..	1	88	[]	44.3	2.2e-15	+
85	opossum	>chain22 Position=4:412954575-412955578(-) Name=md_FCGRT GeneID=ENSMODG00000013649 ProteinID=ENSMODP00000017073 Score=192.7 E-value=2e-58 Length=1004 Comment=Overlaps single annotation & in proteins
86	opossum	alpha1	4	2013-09-01	412955342	412955578	..	1	80	[.	73.4	4.6e-22	-
87	opossum	alpha2	4	2017-12-01	412954966	412955241	..	89	180	.]	79.5	7e-24	-
88	opossum	Ig	4	2014-01-01	412954575	412954832	..	1	88	[]	39.8	6.1e-14	-
89	opossum	>chain23 Position=2:267433622-267437852(-) Name=md_chain23 GeneID=ENSMODG00000015810 ProteinID=ENSMODP00000019728 Score=186.5 E-value=7.2e-57 Length=4231 Comment=Overlaps single annotation & in proteins
90	opossum	alpha1	2	2014-07-01	267437616	267437852	..	1	80	[.	79.5	6.9e-24	-
91	opossum	alpha2	2	2025-12-01	267434752	267435015	..	89	180	.]	56.6	4.2e-17	-
92	opossum	Ig	2	2014-05-04	267433622	267433891	..	1	88	[]	50.4	2.5e-17	-
93	opossum	>chain24 Position=1:705712936-705718320(+) Name=md_chain24 GeneID=None ProteinID=None Score=173.1 E-value=8.8e-53 Length=5385 Comment=No overlapping annotations
94	opossum	alpha1	1	2015-09-01	705712936	705713202	..	1	89	[.	57.6	2.2e-17	+
95	opossum	alpha2	1	2016-10-01	705716423	705716671	..	90	180	.]	69.1	8.5e-21	+
96	opossum	Ig	1	2014-03-03	705718057	705718320	..	1	88	[]	46.4	4.7e-16	+
97	opossum	>chain25 Position=1:705355518-705357856(+) Name=md_chain25 GeneID=ENSMODG00000011387 ProteinID=ENSMODP00000014240 Score=169.9 E-value=7.8e-52 Length=2339 Comment=Overlaps single annotation & in proteins
98	opossum	alpha1	1	2014-05-01	705355518	705355781	..	1	88	[.	60.4	3.2e-18	+
99	opossum	alpha2	1	2016-07-01	705356135	705356395	..	87	180	.]	63	5.4e-19	+
100	opossum	Ig	1	2014-05-03	705357593	705357856	..	1	88	[]	46.5	4.5e-16	+
101	opossum	>chain26 Position=1:705293594-705295946(-) Name=md_chain26 GeneID=ENSMODG00000011316 ProteinID=ENSMODP00000014153 Score=169.4 E-value=1.2e-51 Length=2353 Comment=Overlaps single annotation & in proteins
102	opossum	alpha1	1	14/19	705295683	705295946	..	1	88	[.	56	6.2e-17	-
103	opossum	alpha2	1	2017-08-01	705295040	705295300	..	87	180	.]	69.4	6.8e-21	-
104	opossum	Ig	1	2014-03-03	705293594	705293857	..	1	88	[]	44	2.8e-15	-
105	opossum	>chain27 Position=1:705495099-705503179(-) Name=md_chain27 GeneID=ENSMODG00000011403 ProteinID=ENSMODP00000014257 Score=169.1 E-value=1.4e-51 Length=8081 Comment=Overlaps single annotation & in proteins
106	opossum	alpha1	1	2017-05-01	705502916	705503179	..	1	88	[.	48.2	1.3e-14	-
107	opossum	alpha2	1	2018-09-01	705497998	705498261	..	85	180	.]	74.9	1.6e-22	-
108	opossum	Ig	1	2014-04-02	705495099	705495362	..	1	88	[]	46	6.6e-16	-
109	opossum	>chain28 Position=1:705702206-705705425(+) Name=md_chain28 GeneID=None ProteinID=None Score=153.2 E-value=4.4e-46 Length=3220 Comment=No overlapping annotations
110	opossum	alpha1	1	2016-09-01	705702206	705702472	..	1	89	[.	53.6	3.3e-16	+
111	opossum	alpha2	1	2014-08-01	705703848	705704105	..	88	180	.]	88.2	1.8e-26	+
112	opossum	Ig	1	2014-02-02	705705291	705705425	..	43	88	.]	11.4	7.4e-05	+
113	opossum	>chain29 Position=1:705459481-705469054(+) Name=md_chain29 GeneID=None ProteinID=None Score=143.2 E-value=7.4e-44 Length=9574 Comment=No overlapping annotations
114	opossum	alpha1	1	2015-05-01	705459481	705459702	..	1	75	[.	36.9	2.9e-11	+
115	opossum	alpha2	1	2016-08-01	705463427	705463678	..	89	180	.]	63.6	3.5e-19	+
116	opossum	Ig	1	2014-05-04	705468791	705469054	..	1	88	[]	42.7	7.3e-15	+
117	opossum	>chain30 Position=1:705406068-705408767(-) Name=md_chain30 GeneID=None ProteinID=None Score=141.0 E-value=2.9e-43 Length=2700 Comment=No overlapping annotations
118	opossum	alpha1	1	2019-12-01	705408537	705408767	..	1	78	[.	43	4.4e-13	-
119	opossum	alpha2	1	13/19	705407403	705407663	..	87	180	.]	53.7	3e-16	-
120	opossum	Ig	1	2014-04-03	705406068	705406340	..	1	88	[]	44.3	2.2e-15	-
121	opossum	>chain31 Position=1:705380659-705384355(-) Name=md_chain31 GeneID=None ProteinID=None Score=132.2 E-value=1.3e-40 Length=3697 Comment=No overlapping annotations
122	opossum	alpha1	1	2017-06-01	705384125	705384355	..	1	78	[.	33.8	2.4e-10	-
123	opossum	alpha2	1	2017-07-01	705382955	705383215	..	87	180	.]	53.9	2.7e-16	-
124	opossum	Ig	1	2014-03-03	705380659	705380922	..	1	88	[]	44.5	2e-15	-
125	opossum	>chain32 Position=1:705540409-705547747(-) Name=md_chain32 GeneID=None ProteinID=None Score=131.1 E-value=2e-40 Length=7339 Comment=No overlapping annotations
126	opossum	alpha1	1	2017-04-01	705547490	705547747	..	1	87	[.	25.5	6.9e-08	-
127	opossum	alpha2	1	2019-11-01	705542202	705542450	..	90	180	.]	56	6.6e-17	-
128	opossum	Ig	1	2014-03-02	705540409	705540672	..	1	88	[]	49.6	4.5e-17	-
129	opossum	>chain33 Position=1:705669598-705673727(+) Name=md_chain33 GeneID=None ProteinID=None Score=124.1 E-value=3.9e-38 Length=4130 Comment=No overlapping annotations
130	opossum	alpha1	1	2015-06-01	705669598	705669855	..	1	90	[.	22.9	4e-07	+
131	opossum	alpha2	1	2015-07-01	705671026	705671274	..	90	180	.]	61.9	1.1e-18	+
132	opossum	Ig	1	2014-02-01	705673464	705673727	..	1	88	[]	39.3	8.8e-14	+
133	opossum	>chain34 Position=1:705317276-705319984(+) Name=md_chain34 GeneID=None ProteinID=None Score=123.8 E-value=3.5e-38 Length=2709 Comment=No overlapping annotations
134	opossum	alpha1	1	2016-06-01	705317276	705317506	..	1	78	[.	17.5	1.6e-05	+
135	opossum	alpha2	1	2014-04-01	705318411	705318671	..	87	180	.]	60.9	2.2e-18	+
136	opossum	Ig	1	2014-05-02	705319721	705319984	..	1	88	[]	45.4	1e-15	+
137	opossum	>chain35 Position=1:705610150-705616325(-) Name=md_chain35 GeneID=ENSMODG00000011414 ProteinID=ENSMODP00000014272 Score=121.6 E-value=1.8e-37 Length=6176 Comment=Overlaps single annotation & in proteins
138	opossum	alpha1	1	2019-09-01	705616074	705616325	..	1	85	[.	36.8	3.2e-11	-
139	opossum	alpha2	1	2019-10-01	705614718	705614948	..	92	180	.]	41.3	1.4e-12	-
140	opossum	Ig	1	2014-03-01	705610150	705610413	..	1	88	[]	43.5	4.1e-15	-
141	opossum	>chain36 Position=1:705270450-705273246(-) Name=md_chain36 GeneID=None ProteinID=None Score=118.0 E-value=2.1e-36 Length=2797 Comment=No overlapping annotations
142	opossum	alpha1	1	2018-10-01	705273025	705273246	..	1	75	[.	21.3	1.2e-06	-
143	opossum	alpha2	1	2017-09-01	705272501	705272752	..	87	180	.]	52.9	5.5e-16	-
144	opossum	Ig	1	2014-04-04	705270450	705270713	..	1	88	[]	43.8	3.2e-15	-
145	opossum	>chain37 Position=1:705577166-705583437(-) Name=md_chain37 GeneID=None ProteinID=None Score=109.2 E-value=1.2e-33 Length=6272 Comment=No overlapping annotations
146	opossum	alpha1	1	2018-07-01	705583201	705583437	..	1	80	[.	27.8	1.4e-08	-
147	opossum	alpha2	1	2018-08-01	705580537	705580776	..	89	180	.]	44.2	2e-13	-
148	opossum	Ig	1	2014-03-02	705577166	705577429	..	1	88	[]	37.2	4.2e-13	-
149	opossum	>chain38 Position=1:705246778-705258091(+) Name=md_chain38 GeneID=None ProteinID=None Score=76.9 E-value=2.6e-23 Length=11314 Comment=No overlapping annotations
150	opossum	alpha1	1	2015-03-01	705246778	705246906	..	1	44	[.	26.6	3.3e-08	+
151	opossum	alpha2	1	2014-03-01	705247323	705247571	..	87	180	.]	45.1	1.1e-13	+
152	opossum	Ig	1	2014-05-01	705257954	705258091	..	1	46	[.	5.2	0.0073	+
153	opossum	>chain39 Position=2:168357284-168363550(-) Name=md_chain39 GeneID=None ProteinID=None Score=59.9 E-value=7.5e-19 Length=6267 Comment=No overlapping annotations
154	opossum	alpha1	2	2014-10-02	168363380	168363550	..	24	80	..	16.7	2.7e-05	-
155	opossum	alpha2	2	2014-10-03	168362414	168362641	..	106	180	.]	15.1	8.4e-05	-
156	opossum	Ig	2	2014-03-01	168357284	168357538	..	1	88	[]	28.1	3.3e-10	-
157	opossum	>chain40 Position=2:267606293-267607759(+) Name=md_chain40 GeneID=None ProteinID=None Score=53.8 E-value=1.5e-16 Length=1467 Comment=No overlapping annotations
158	opossum	alpha1	2	2014-08-06	267606293	267606556	..	1	89	[.	35.8	6.3e-11	+
159	opossum	alpha2	2	2014-08-07	267606845	267606925	..	77	102	..	8.4	0.0081	+
160	opossum	Ig	2	2014-06-03	267607640	267607759	..	47	88	.]	9.6	0.00029	+
161	wallaby	>chain01 Position=Scaffold270567:38-1383(-) Name=me_chain01 GeneID=ENSMEUG00000016222 ProteinID=ENSMEUP00000014833 Score=352.2 E-value=1.5e-96 Length=1346 Comment=Overlaps single annotation & in proteins
162	wallaby	alpha1	Scaffold270567	2014-02-01	1132	1383	..	1	80	[.	120.3	9.2e-33	-
163	wallaby	alpha2	Scaffold270567	2014-02-02	697	975	..	89	180	.]	170.3	1.5e-47	-
164	wallaby	Ig	Scaffold270567	2014-01-01	38	295	..	1	88	[]	61.6	1.1e-17	-
165	wallaby	>chain02 Position=Scaffold10370:39445-41903(+) Name=me_chain02 GeneID=None ProteinID=None Score=347.8 E-value=5.9e-91 Length=2459 Comment=No overlapping annotations
166	wallaby	alpha1	Scaffold10370	2014-01-01	39445	39732	..	1	89	[.	108.3	3.4e-29	+
167	wallaby	alpha2	Scaffold10370	2014-01-01	39903	40187	..	88	180	.]	164.5	7.5e-46	+
168	wallaby	Ig	Scaffold10370	2014-01-01	40607	40864	..	1	88	[]	60.5	2.4e-17	+
169	wallaby	C-term	Scaffold10370	2014-01-01	41853	41903	..	13	29	.]	14.5	0.97	+
170	wallaby	>chain03 Position=GeneScaffold_9817:27277-29655(-) Name=me_chain03 GeneID=ENSMEUG00000007297 ProteinID=None Score=347.4 E-value=8.7e-91 Length=2379 Comment=Overlaps single annotation; not in proteins
171	wallaby	alpha1	GeneScaffold_9817	2014-02-01	29374	29655	..	1	89	[.	111.2	4.5e-30	-
172	wallaby	alpha2	GeneScaffold_9817	2014-02-02	28858	29136	..	89	180	.]	161.3	6.7e-45	-
173	wallaby	Ig	GeneScaffold_9817	2014-01-01	28248	28505	..	1	88	[]	57.9	1.6e-16	-
174	wallaby	C-term	GeneScaffold_9817	2014-01-01	27277	27327	..	13	29	.]	17	0.18	-
175	wallaby	>chain04 Position=Scaffold312982:286-2910(-) Name=me_chain04 GeneID=None ProteinID=None Score=344.2 E-value=6.7e-90 Length=2625 Comment=No overlapping annotations
176	wallaby	alpha1	Scaffold312982	2014-01-01	2620	2910	..	1	89	[.	102.9	1.3e-27	-
177	wallaby	alpha2	Scaffold312982	2014-01-01	2196	2474	..	89	180	.]	164.9	5.7e-46	-
178	wallaby	Ig	Scaffold312982	2014-01-01	1321	1578	..	1	88	[]	61	1.7e-17	-
179	wallaby	C-term	Scaffold312982	2014-01-01	286	336	..	13	29	.]	15.4	0.53	-
180	wallaby	>chain05 Position=Scaffold33820:13576-15767(-) Name=me_chain05 GeneID=None ProteinID=None Score=329.9 E-value=1.2e-85 Length=2192 Comment=No overlapping annotations
181	wallaby	alpha1	Scaffold33820	2014-02-01	15477	15767	..	1	89	[.	88.1	3.1e-23	-
182	wallaby	alpha2	Scaffold33820	2014-02-02	15024	15308	..	88	180	.]	163.2	1.9e-45	-
183	wallaby	Ig	Scaffold33820	2014-01-01	14551	14808	..	1	88	[]	60.5	2.4e-17	-
184	wallaby	C-term	Scaffold33820	2014-01-01	13576	13626	..	13	29	.]	18.1	0.087	-
185	wallaby	>chain06 Position=Scaffold76695:6700-9101(+) Name=me_chain06 GeneID=ENSMEUG00000001234 ProteinID=ENSMEUP00000001136 Score=324.2 E-value=5.9e-84 Length=2402 Comment=Overlaps single annotation & in proteins
186	wallaby	alpha1	Scaffold76695	2014-01-01	6700	6972	..	1	89	[.	98.5	2.6e-26	+
187	wallaby	alpha2	Scaffold76695	2014-01-01	7223	7498	..	89	180	.]	149.2	2.6e-41	+
188	wallaby	Ig	Scaffold76695	2014-01-01	7862	8119	..	1	88	[]	60.3	2.8e-17	+
189	wallaby	C-term	Scaffold76695	2014-01-01	9051	9101	..	13	29	.]	16.2	0.31	+
190	wallaby	>chain07 Position=Scaffold71957:679-3383(-) Name=me_chain07 GeneID=None ProteinID=None Score=307.7 E-value=4.2e-78 Length=2705 Comment=No overlapping annotations
191	wallaby	alpha1	Scaffold71957	2014-02-01	3132	3383	..	1	80	[.	116.6	1.2e-31	-
192	wallaby	alpha2	Scaffold71957	2014-02-02	2679	2957	..	89	180	.]	162	4.1e-45	-
193	wallaby	Ig	Scaffold71957	2014-01-01	2138	2263	..	1	43	[.	17.9	0.001	-
194	wallaby	C-term	Scaffold71957	2014-01-01	679	729	..	13	29	.]	11.2	8.6	-
195	wallaby	>chain08 Position=Scaffold33251:14389-15623(+) Name=me_chain08 GeneID=None ProteinID=None Score=307.1 E-value=3.5e-83 Length=1235 Comment=No overlapping annotations
196	wallaby	alpha1	Scaffold33251	2014-02-01	14389	14637	..	1	80	[.	93	1.1e-24	+
197	wallaby	alpha2	Scaffold33251	2014-02-02	14863	15141	..	89	180	.]	154.4	7.5e-43	+
198	wallaby	Ig	Scaffold33251	2014-01-01	15366	15623	..	1	88	[]	59.7	4.3e-17	+
199	wallaby	>chain09 Position=Scaffold105202:2204-3461(+) Name=me_chain09 GeneID=None ProteinID=None Score=295.7 E-value=7.4e-80 Length=1258 Comment=No overlapping annotations
200	wallaby	alpha1	Scaffold105202	2014-02-01	2204	2455	..	1	80	[.	114.1	6.1e-31	+
201	wallaby	alpha2	Scaffold105202	2014-02-02	2639	2869	..	88	163	..	120.4	8.7e-33	+
202	wallaby	Ig	Scaffold105202	2014-01-01	3204	3461	..	1	88	[]	61.2	1.4e-17	+
203	wallaby	>chain10 Position=GeneScaffold_9846:369-1914(-) Name=me_chain10 GeneID=ENSMEUG00000007887 ProteinID=ENSMEUP00000007200 Score=284.1 E-value=2.3e-76 Length=1546 Comment=Overlaps single annotation & in proteins
204	wallaby	alpha1	GeneScaffold_9846	2014-02-01	1663	1914	..	1	80	[.	109.5	1.5e-29	-
205	wallaby	alpha2	GeneScaffold_9846	2014-02-02	1258	1479	..	89	162	..	114.4	5.2e-31	-
206	wallaby	Ig	GeneScaffold_9846	2014-01-01	369	626	..	1	88	[]	60.2	2.9e-17	-
207	wallaby	>chain11 Position=Scaffold49163:19201-21229(-) Name=me_chain11 GeneID=None ProteinID=None Score=282.8 E-value=1.8e-70 Length=2029 Comment=No overlapping annotations
208	wallaby	alpha1	Scaffold49163	2014-01-01	20978	21229	..	1	80	[.	86.8	7.9e-23	-
209	wallaby	alpha2	Scaffold49163	2014-01-01	20521	20799	..	89	180	.]	170.6	1.2e-47	-
210	wallaby	Ig	Scaffold49163	2014-01-01	20211	20306	..	1	32	[.	9.1	0.64	-
211	wallaby	C-term	Scaffold49163	2014-01-01	19201	19251	..	13	29	.]	16.3	0.29	-
212	wallaby	>chain12 Position=Scaffold106256:4826-6083(+) Name=me_chain12 GeneID=None ProteinID=None Score=276.1 E-value=4.7e-73 Length=1258 Comment=No overlapping annotations
213	wallaby	alpha1	Scaffold106256	2014-01-01	4826	5086	..	1	83	[.	93.1	1.1e-24	+
214	wallaby	alpha2	Scaffold106256	2014-01-01	5256	5543	..	87	180	.]	161.9	4.6e-45	+
215	wallaby	Ig	Scaffold106256	2014-01-01	5940	6083	..	1	48	[.	21.1	9.2e-05	+
216	wallaby	>chain13 Position=Scaffold40600:14825-17206(-) Name=me_chain13 GeneID=None ProteinID=None Score=275.6 E-value=1.5e-69 Length=2382 Comment=No overlapping annotations
217	wallaby	alpha1	Scaffold40600	2014-02-01	16925	17206	..	1	89	[.	101.9	2.6e-27	-
218	wallaby	alpha2	Scaffold40600	2014-02-02	16445	16711	..	89	180	.]	100.8	5.5e-27	-
219	wallaby	Ig	Scaffold40600	2014-01-01	15822	16079	..	1	88	[]	58.4	1.1e-16	-
220	wallaby	C-term	Scaffold40600	2014-01-01	14825	14875	..	13	29	.]	14.5	0.95	-
221	wallaby	>chain14 Position=Scaffold32785:7456-14156(+) Name=me_chain14 GeneID=None ProteinID=None Score=256.7 E-value=3.2e-68 Length=6701 Comment=No overlapping annotations
222	wallaby	alpha1	Scaffold32785	2014-02-01	7456	7746	..	1	89	[.	98.3	3e-26	+
223	wallaby	alpha2	Scaffold32785	2014-02-02	7957	8193	..	88	164	..	99.8	1.1e-26	+
224	wallaby	Ig	Scaffold32785	2014-01-01	13893	14156	..	1	88	[]	58.6	9.6e-17	+
225	wallaby	>chain15 Position=Scaffold116072:1660-2879(+) Name=me_chain15 GeneID=ENSMEUG00000012186 ProteinID=ENSMEUP00000011105 Score=253.6 E-value=2.4e-67 Length=1220 Comment=Overlaps single annotation & in proteins
226	wallaby	alpha1	Scaffold116072	2014-02-01	1660	1941	..	1	89	[.	122.5	2.1e-33	+
227	wallaby	alpha2	Scaffold116072	2014-01-01	2157	2312	..	88	137	..	69.7	8.8e-18	+
228	wallaby	Ig	Scaffold116072	2014-01-01	2622	2879	..	1	88	[]	61.4	1.3e-17	+
229	wallaby	>chain16 Position=GeneScaffold_10171:5665-9302(+) Name=me_chain16 GeneID=ENSMEUG00000010584 ProteinID=ENSMEUP00000009653 Score=247.5 E-value=5.2e-61 Length=3638 Comment=Overlaps single annotation & in proteins
230	wallaby	alpha1	GeneScaffold_10171	2014-03-01	5665	5889	..	1	73	[.	63.8	5.1e-16	+
231	wallaby	alpha2	GeneScaffold_10171	2014-03-02	6199	6480	..	89	180	.]	115.3	2.9e-31	+
232	wallaby	Ig	GeneScaffold_10171	2014-01-01	6828	7085	..	1	88	[]	52.6	8.1e-15	+
233	wallaby	C-term	GeneScaffold_10171	2014-02-02	9258	9302	..	15	29	.]	15.8	0.43	+
234	wallaby	>chain17 Position=Scaffold350269:845-1897(+) Name=me_chain17 GeneID=ENSMEUG00000012694 ProteinID=ENSMEUP00000011572 Score=217.6 E-value=1.1e-56 Length=1053 Comment=Overlaps single annotation & in proteins
235	wallaby	alpha1	Scaffold350269	2014-02-01	845	1060	..	1	68	[.	66.9	5.9e-17	+
236	wallaby	alpha2	Scaffold350269	2014-02-02	1289	1489	..	88	153	..	90	8.5e-24	+
237	wallaby	Ig	Scaffold350269	2014-01-01	1640	1897	..	1	88	[]	60.7	2.1e-17	+
238	wallaby	>chain18 Position=Scaffold42934:24502-27221(+) Name=me_chain18 GeneID=ENSMEUG00000008531 ProteinID=ENSMEUP00000007792 Score=212.4 E-value=3.6e-55 Length=2720 Comment=Overlaps single annotation & in proteins
239	wallaby	alpha1	Scaffold42934	2014-02-01	24502	24612	..	44	78	..	12.1	1	+
240	wallaby	alpha2	Scaffold42934	2014-02-02	26275	26538	..	94	180	.]	139.6	1.8e-38	+
241	wallaby	Ig	Scaffold42934	2014-01-01	26964	27221	..	1	88	[]	60.7	2e-17	+
242	wallaby	>chain19 Position=GeneScaffold_5406:4803-7043(+) Name=me_chain19 GeneID=ENSMEUG00000005831 ProteinID=ENSMEUP00000005322 Score=209.7 E-value=2.7e-54 Length=2241 Comment=Overlaps single annotation & in proteins
243	wallaby	alpha1	GeneScaffold_5406	2014-01-01	4803	5075	..	1	90	[.	82.7	1.3e-21	+
244	wallaby	alpha2	GeneScaffold_5406	2014-01-01	5423	5656	..	87	164	..	68.6	1.9e-17	+
245	wallaby	Ig	GeneScaffold_5406	2014-01-01	6789	7043	..	1	88	[]	58.4	1.1e-16	+
246	wallaby	>chain20 Position=GeneScaffold_2032:11704-13437(+) Name=me_FCGRT GeneID=ENSMEUG00000008659 ProteinID=ENSMEUP00000007917 Score=195.8 E-value=2.2e-49 Length=1734 Comment=Overlaps single annotation & in proteins
247	wallaby	alpha1	GeneScaffold_2032	2014-01-01	11704	11970	..	1	89	[.	77.3	4.9e-20	+
248	wallaby	alpha2	GeneScaffold_2032	2014-01-01	12044	12319	..	89	180	.]	95.9	1.5e-25	+
249	wallaby	Ig	GeneScaffold_2032	2014-01-01	13186	13437	..	1	88	[]	22.6	3e-05	+
250	wallaby	>chain21 Position=Scaffold5385:3500-6178(-) Name=me_chain21 GeneID=None ProteinID=None Score=182.6 E-value=7.2e-46 Length=2679 Comment=No overlapping annotations
251	wallaby	alpha1	Scaffold5385	2014-02-01	5951	6178	..	1	90	[.	38.7	1.4e-08	-
252	wallaby	alpha2	Scaffold5385	2014-02-02	4664	4924	..	87	180	.]	103	1.2e-27	-
253	wallaby	Ig	Scaffold5385	2014-01-01	3500	3763	..	1	88	[]	40.9	4.3e-11	-
254	wallaby	>chain22 Position=Scaffold62626:3261-5893(-) Name=me_chain22 GeneID=None ProteinID=None Score=178.7 E-value=8.6e-41 Length=2633 Comment=No overlapping annotations
255	wallaby	alpha1	Scaffold62626	2014-01-01	5675	5893	..	1	76	[.	64.8	2.5e-16	-
256	wallaby	alpha2	Scaffold62626	2014-01-01	4930	5097	..	93	147	..	42.1	1.4e-09	-
257	wallaby	Ig	Scaffold62626	2014-01-01	4314	4571	..	1	88	[]	56.5	4.4e-16	-
258	wallaby	C-term	Scaffold62626	2014-01-01	3261	3311	..	13	29	.]	15.3	0.56	-
259	wallaby	>chain23 Position=Scaffold36829:4826-7625(-) Name=me_chain23 GeneID=None ProteinID=None Score=177.7 E-value=1.8e-44 Length=2800 Comment=No overlapping annotations
260	wallaby	alpha1	Scaffold36829	2014-01-01	7359	7625	..	1	89	[.	51	3.1e-12	-
261	wallaby	alpha2	Scaffold36829	2014-01-01	5662	5913	..	89	180	.]	84.1	4.9e-22	-
262	wallaby	Ig	Scaffold36829	2014-01-01	4826	5089	..	1	88	[]	42.6	1.2e-11	-
263	wallaby	>chain24 Position=GeneScaffold_10171:22023-27930(+) Name=me_chain24 GeneID=ENSMEUG00000010584 ProteinID=ENSMEUP00000009653 Score=168.4 E-value=4.3e-42 Length=5908 Comment=Overlaps single annotation & in proteins
264	wallaby	alpha1	GeneScaffold_10171	2014-01-01	22023	22271	..	1	80	[.	100	9.6e-27	+
265	wallaby	alpha2	GeneScaffold_10171	2014-01-01	27197	27244	..	154	169	..	9.2	7.2	+
266	wallaby	Ig	GeneScaffold_10171	2014-01-01	27673	27930	..	1	88	[]	59.2	6.2e-17	+
267	wallaby	>chain25 Position=GeneScaffold_10234:5091-6704(+) Name=me_chain25 GeneID=ENSMEUG00000003085 ProteinID=ENSMEUP00000002813 Score=160.0 E-value=5.5e-35 Length=1614 Comment=Overlaps single annotation & in proteins
268	wallaby	alpha1	GeneScaffold_10234	2014-02-01	5091	5186	..	1	32	[.	49.7	7.7e-12	+
269	wallaby	alpha2	GeneScaffold_10234	2014-02-02	6198	6239	..	167	180	.]	4.9	140	+
270	wallaby	Ig	GeneScaffold_10234	2014-01-01	6252	6509	..	1	88	[]	58.4	1.1e-16	+
271	wallaby	C-term	GeneScaffold_10234	2014-01-01	6618	6704	..	1	29	[]	47	4.6e-10	+
272	wallaby	>chain26 Position=Scaffold136891:6877-11011(+) Name=me_chain26 GeneID=None ProteinID=None Score=155.9 E-value=3.8e-38 Length=4135 Comment=No overlapping annotations
273	wallaby	alpha1	Scaffold136891	2014-01-01	6877	7059	..	1	62	[.	38.8	1.3e-08	+
274	wallaby	alpha2	Scaffold136891	2014-01-01	9320	9568	..	90	180	.]	67.8	3.3e-17	+
275	wallaby	Ig	Scaffold136891	2014-01-01	10748	11011	..	1	88	[]	49.3	8.9e-14	+
276	wallaby	>chain27 Position=Scaffold28197:17568-19287(-) Name=me_chain27 GeneID=ENSMEUG00000004115 ProteinID=ENSMEUP00000003758 Score=155.7 E-value=5e-38 Length=1720 Comment=Overlaps single annotation & in proteins
277	wallaby	alpha1	Scaffold28197	2014-01-01	19042	19287	..	1	81	[.	93.6	7.5e-25	-
278	wallaby	alpha2	Scaffold28197	2014-01-01	18387	18545	..	121	180	.]	15.4	0.11	-
279	wallaby	Ig	Scaffold28197	2014-01-01	17568	17816	..	1	88	[]	46.7	6.1e-13	-
280	wallaby	>chain28 Position=Scaffold33001:4408-6729(-) Name=me_chain28 GeneID=None ProteinID=None Score=154.9 E-value=9.9e-38 Length=2322 Comment=No overlapping annotations
281	wallaby	alpha1	Scaffold33001	2014-02-01	6463	6729	..	1	88	[.	40.2	4.8e-09	-
282	wallaby	alpha2	Scaffold33001	2014-02-02	5785	6036	..	89	180	.]	70.9	3.9e-18	-
283	wallaby	Ig	Scaffold33001	2014-01-01	4408	4671	..	1	88	[]	43.8	5.3e-12	-
284	wallaby	>chain29 Position=Scaffold57264:2841-7721(+) Name=me_chain29 GeneID=None ProteinID=None Score=147.1 E-value=2.7e-35 Length=4881 Comment=No overlapping annotations
285	wallaby	alpha1	Scaffold57264	2014-01-01	2841	3077	..	1	80	[.	52.7	9.8e-13	+
286	wallaby	alpha2	Scaffold57264	2014-01-01	3829	4071	..	92	180	.]	55.3	1.6e-13	+
287	wallaby	Ig	Scaffold57264	2014-01-01	7458	7721	..	1	88	[]	39.1	1.7e-10	+
288	wallaby	>chain30 Position=Scaffold22554:19566-21870(+) Name=me_chain30 GeneID=None ProteinID=None Score=138.6 E-value=6.7e-33 Length=2305 Comment=No overlapping annotations
289	wallaby	alpha1	Scaffold22554	2014-01-01	19566	19829	..	1	88	[.	22.4	0.00092	+
290	wallaby	alpha2	Scaffold22554	2014-01-01	20249	20500	..	89	180	.]	71.5	2.7e-18	+
291	wallaby	Ig	Scaffold22554	2014-01-01	21607	21870	..	1	88	[]	44.7	2.7e-12	+
292	wallaby	>chain31 Position=Scaffold3670:19624-23747(-) Name=me_chain31 GeneID=None ProteinID=None Score=135.9 E-value=6.2e-32 Length=4124 Comment=No overlapping annotations
293	wallaby	alpha1	Scaffold3670	2014-03-01	23475	23747	..	1	90	[.	62.9	9.3e-16	-
294	wallaby	alpha2	Scaffold3670	2014-03-02	22806	23045	..	92	180	.]	36.6	5.6e-08	-
295	wallaby	Ig	Scaffold3670	2014-01-01	19624	19887	..	1	88	[]	36.4	1.2e-09	-
296	wallaby	>chain32 Position=Scaffold5385:25353-30701(-) Name=me_chain32 GeneID=None ProteinID=None Score=131.5 E-value=1e-30 Length=5349 Comment=No overlapping annotations
297	wallaby	alpha1	Scaffold5385	2014-01-01	30432	30701	..	1	90	[.	40.3	4.4e-09	-
298	wallaby	alpha2	Scaffold5385	2014-01-01	28585	28833	..	90	180	.]	50.7	3.9e-12	-
299	wallaby	Ig	Scaffold5385	2014-02-02	25353	25616	..	1	88	[]	40.5	6e-11	-
300	wallaby	>chain33 Position=Scaffold19997:2641-4934(-) Name=me_chain33 GeneID=None ProteinID=None Score=125.5 E-value=5.1e-29 Length=2294 Comment=No overlapping annotations
301	wallaby	alpha1	Scaffold19997	2014-01-01	4680	4934	..	1	85	[.	28.2	1.8e-05	-
302	wallaby	alpha2	Scaffold19997	2014-02-02	3998	4246	..	89	180	.]	53.5	5.4e-13	-
303	wallaby	Ig	Scaffold19997	2014-01-01	2641	2904	..	1	88	[]	43.8	5.2e-12	-
304	wallaby	>chain34 Position=Scaffold34365:7283-8419(-) Name=me_chain34 GeneID=None ProteinID=None Score=107.6 E-value=8e-23 Length=1137 Comment=No overlapping annotations
305	wallaby	alpha1	Scaffold34365	2014-01-01	8279	8419	..	1	61	[.	26.2	6.6e-05	-
306	wallaby	alpha2	Scaffold34365	2014-01-01	7855	8058	..	113	180	.]	75.4	1.9e-19	-
307	wallaby	Ig	Scaffold34365	2014-01-01	7283	7381	..	30	62	..	6	6.4	-
308	wallaby	>chain35 Position=Scaffold1906:88257-88790(+) Name=me_chain35 GeneID=None ProteinID=None Score=49.7 E-value=6e-06 Length=534 Comment=No overlapping annotations
309	wallaby	alpha1	Scaffold1906	2014-02-01	88257	88310	..	52	70	..	1.3	1600	+
310	wallaby	alpha2	Scaffold1906	2014-02-02	88491	88583	..	88	116	..	31.2	2.2e-06	+
311	wallaby	Ig	Scaffold1906	2014-01-01	88662	88790	..	1	43	[.	17.2	0.0017	+
312	devil	>chain01 Position=GL861423.1:192-2390(+) Name=sh_chain01 GeneID=ENSSHAG00000000117 ProteinID=ENSSHAP00000000133 Score=380.7 E-value=1.9e-105 Length=2199 Comment=Overlaps single annotation & in proteins
313	devil	alpha1	GL861423.1	2014-01-01	192	482	..	1	89	[.	126	1.2e-35	+
314	devil	alpha2	GL861423.1	2014-01-01	667	951	..	88	180	.]	176	1.9e-50	+
315	devil	Ig	GL861423.1	2014-01-01	1183	1440	..	1	88	[]	60.2	1.9e-18	+
316	devil	C-term	GL861423.1	2014-01-01	2340	2390	..	13	29	.]	18.5	0.0043	+
317	devil	>chain02 Position=GL856884.1:746440-748777(-) Name=sh_SAHA-I GeneID=ENSSHAG00000010776 ProteinID=ENSSHAP00000012589 Score=366.4 E-value=2.2e-101 Length=2338 Comment=Overlaps single annotation & in proteins
318	devil	alpha1	GL856884.1	2014-03-01	748487	748777	..	1	89	[.	123.4	7e-35	-
319	devil	alpha2	GL856884.1	2014-03-02	747983	748267	..	88	180	.]	166.3	1.4e-47	-
320	devil	Ig	GL856884.1	2014-01-01	747494	747751	..	1	88	[]	63.2	1.9e-19	-
321	devil	C-term	GL856884.1	2014-04-02	746440	746487	..	14	29	.]	13.5	0.12	-
322	devil	>chain03 Position=GL856756.1:514408-537494(+) Name=sh_MR1 GeneID=ENSSHAG00000008980 ProteinID=ENSSHAP00000010401 Score=314.5 E-value=7.7e-89 Length=23087 Comment=Overlaps single annotation & in proteins
323	devil	alpha1	GL856756.1	2014-03-02	514408	514677	..	1	92	[.	110.5	4.5e-31	+
324	devil	alpha2	GL856756.1	2014-04-03	522065	522340	..	89	180	.]	151.2	4e-43	+
325	devil	Ig	GL856756.1	2014-02-01	537240	537494	..	1	88	[]	52.8	4.3e-16	+
326	devil	>chain04 Position=GL857536.1:46569-49389(+) Name=sh_chain04 GeneID=ENSSHAG00000002942 ProteinID=ENSSHAP00000003345 Score=309.6 E-value=2e-84 Length=2821 Comment=Overlaps single annotation & in proteins
327	devil	alpha1	GL857536.1	2014-02-01	46569	46850	..	1	89	[.	87.4	3.2e-24	+
328	devil	alpha2	GL857536.1	2014-02-02	47061	47333	..	91	180	.]	143.2	9.6e-41	+
329	devil	Ig	GL857536.1	2014-01-01	48114	48371	..	1	88	[]	60.5	1.5e-18	+
330	devil	C-term	GL857536.1	2014-02-02	49339	49389	..	13	29	.]	18.5	0.0043	+
331	devil	>chain05 Position=GL857227.1:23521-26690(-) Name=sh_chain05 GeneID=ENSSHAG00000001982 ProteinID=ENSSHAP00000002229 Score=292.6 E-value=2.5e-79 Length=3170 Comment=Overlaps single annotation & in proteins
332	devil	alpha1	GL857227.1	2014-02-01	26460	26690	..	1	74	[.	80.4	3.9e-22	-
333	devil	alpha2	GL857227.1	2014-02-02	25911	26195	..	88	180	.]	142.4	1.7e-40	-
334	devil	Ig	GL857227.1	2014-01-01	25350	25607	..	1	88	[]	56.2	3.4e-17	-
335	devil	C-term	GL857227.1	2014-01-01	23521	23562	..	16	29	.]	13.6	0.11	-
336	devil	>chain06 Position=GL834527.1:2588626-2594335(+) Name=sh_AZGP1 GeneID=ENSSHAG00000017241 ProteinID=ENSSHAP00000020329 Score=250.6 E-value=1.2e-69 Length=5710 Comment=Overlaps single annotation & in proteins
337	devil	alpha1	GL834527.1	2014-04-03	2588626	2588892	..	1	89	[.	88.7	1.3e-24	+
338	devil	alpha2	GL834527.1	2014-04-04	2589412	2589690	..	89	180	.]	121.2	3e-34	+
339	devil	Ig	GL834527.1	2014-01-01	2594084	2594335	..	1	88	[]	40.7	3.1e-12	+
340	devil	>chain07 Position=GL849604.1:1859453-1860996(+) Name=sh_chain07 GeneID=ENSSHAG00000015612 ProteinID=ENSSHAP00000018394 Score=228.3 E-value=3.6e-63 Length=1544 Comment=Overlaps single annotation & in proteins
341	devil	alpha1	GL849604.1	2014-10-03	1859453	1859692	..	1	81	[.	64.8	1.5e-17	+
342	devil	alpha2	GL849604.1	2014-03-02	1860109	1860393	..	87	180	.]	117	5.3e-33	+
343	devil	Ig	GL849604.1	2014-01-01	1860742	1860996	..	1	88	[]	46.5	4.5e-14	+
344	devil	>chain08 Position=GL835378.1:97853-100259(+) Name=sh_chain08 GeneID=ENSSHAG00000004293 ProteinID=ENSSHAP00000004897 Score=219.9 E-value=1e-60 Length=2407 Comment=Overlaps single annotation & in proteins
345	devil	alpha1	GL835378.1	2014-02-02	97853	98125	..	1	90	[.	66.2	5.8e-18	+
346	devil	alpha2	GL835378.1	2014-04-01	98853	99101	..	90	180	.]	105.7	1.2e-29	+
347	devil	Ig	GL835378.1	2014-02-02	99996	100259	..	1	88	[]	48	1.5e-14	+
348	devil	>chain09 Position=GL835378.1:111514-114286(+) Name=sh_chain09 GeneID=ENSSHAG00000004579 ProteinID=ENSSHAP00000005233 Score=191.7 E-value=2.6e-52 Length=2773 Comment=Overlaps single annotation & in proteins
349	devil	alpha1	GL835378.1	2014-02-02	111514	111780	..	1	89	[.	49.4	5.8e-13	+
350	devil	alpha2	GL835378.1	2014-04-02	113166	113423	..	88	180	.]	95	1.8e-26	+
351	devil	Ig	GL835378.1	2014-01-01	114023	114286	..	1	88	[]	47.3	2.5e-14	+
352	devil	>chain10 Position=GL849778.1:124944-126410(-) Name=sh_FCGRT GeneID=ENSSHAG00000004834 ProteinID=ENSSHAP00000005532 Score=184.4 E-value=8.5e-50 Length=1467 Comment=Overlaps single annotation & in proteins
353	devil	alpha1	GL849778.1	2014-01-01	126174	126410	..	1	80	[.	70	4.6e-19	-
354	devil	alpha2	GL849778.1	2014-01-01	125791	126066	..	89	180	.]	82.8	7.1e-23	-
355	devil	Ig	GL849778.1	2014-01-01	124944	125201	..	1	88	[]	31.6	2.6e-09	-
356	devil	>chain11 Position=GL835378.1:126345-131520(+) Name=sh_chain11 GeneID=None ProteinID=None Score=179.6 E-value=8.9e-49 Length=5176 Comment=No overlapping annotations
357	devil	alpha1	GL835378.1	2014-04-03	126345	126605	..	1	87	[.	47.9	1.6e-12	+
358	devil	alpha2	GL835378.1	2014-04-04	129030	129281	..	89	180	.]	83.1	6e-23	+
359	devil	Ig	GL835378.1	2014-01-01	131257	131520	..	1	88	[]	48.6	9.3e-15	+
360	devil	>chain12 Position=GL834773.1:299772-302023(-) Name=sh_chain12 GeneID=ENSSHAG00000007260 ProteinID=ENSSHAP00000008378 Score=174.4 E-value=3.9e-47 Length=2252 Comment=Overlaps single annotation & in proteins
361	devil	alpha1	GL834773.1	2014-08-01	301760	302023	..	1	88	[.	48.2	1.3e-12	-
362	devil	alpha2	GL834773.1	2014-08-01	301078	301329	..	89	180	.]	82.1	1.2e-22	-
363	devil	Ig	GL834773.1	2014-01-01	299772	300035	..	1	88	[]	44.1	2.5e-13	-
364	devil	>chain13 Position=GL835264.1:51864-58802(+) Name=sh_chain13 GeneID=ENSSHAG00000003088 ProteinID=ENSSHAP00000003516 Score=168.2 E-value=1.9e-45 Length=6939 Comment=Overlaps single annotation & in proteins
365	devil	alpha1	GL835264.1	2014-04-02	51864	52136	..	1	90	[.	46.1	5.4e-12	+
366	devil	alpha2	GL835264.1	2014-02-02	55867	56115	..	90	180	.]	73.7	3.5e-20	+
367	devil	Ig	GL835264.1	2014-03-02	58539	58802	..	1	88	[]	48.4	1e-14	+
368	devil	>chain14 Position=GL835264.1:79331-82841(-) Name=sh_chain14 GeneID=ENSSHAG00000003889 ProteinID=ENSSHAP00000004421 Score=166.5 E-value=1.1e-44 Length=3511 Comment=Overlaps single annotation & in proteins
369	devil	alpha1	GL835264.1	2014-01-01	82572	82841	..	1	89	[.	56.1	5.9e-15	-
370	devil	alpha2	GL835264.1	2014-01-01	81112	81360	..	90	180	.]	71.3	1.9e-19	-
371	devil	Ig	GL835264.1	2014-01-01	79331	79594	..	1	88	[]	39.1	1e-11	-
372	devil	>chain15 Position=GL856859.1:71173-73362(+) Name=sh_HFE GeneID=ENSSHAG00000003686 ProteinID=ENSSHAP00000004184 Score=163.9 E-value=6.5e-44 Length=2190 Comment=Overlaps single annotation & in proteins
373	devil	alpha1	GL856859.1	2014-01-01	71173	71304	..	34	79	..	30.7	2e-07	+
374	devil	alpha2	GL856859.1	2014-01-01	72506	72859	..	65	180	.]	93.1	6.6e-26	+
375	devil	Ig	GL856859.1	2014-01-01	73105	73362	..	1	88	[]	40.1	4.9e-12	+
376	devil	>chain16 Position=GL835264.1:26577-33674(+) Name=sh_chain16 GeneID=ENSSHAG00000002090 ProteinID=ENSSHAP00000002357 Score=163.8 E-value=5.2e-44 Length=7098 Comment=Overlaps single annotation & in proteins
377	devil	alpha1	GL835264.1	2014-04-01	26577	26840	..	1	88	[.	35.4	7.8e-09	+
378	devil	alpha2	GL835264.1	2014-03-01	28202	28453	..	89	180	.]	84.8	1.8e-23	+
379	devil	Ig	GL835264.1	2014-03-01	33411	33674	..	1	88	[]	43.6	3.7e-13	+
380	devil	>chain17 Position=GL835264.1:100680-102932(+) Name=sh_chain17 GeneID=ENSSHAG00000004299 ProteinID=ENSSHAP00000004905 Score=163.4 E-value=6.5e-44 Length=2253 Comment=Overlaps single annotation & in proteins
381	devil	alpha1	GL835264.1	2014-04-03	100680	100943	..	1	88	[.	45.9	6.3e-12	+
382	devil	alpha2	GL835264.1	2014-03-02	101333	101593	..	87	180	.]	71	2.3e-19	+
383	devil	Ig	GL835264.1	2014-03-03	102669	102932	..	1	88	[]	46.5	4.5e-14	+
384	devil	>chain18 Position=GL856810.1:337391-341089(-) Name=sh_chain18 GeneID=ENSSHAG00000007630 ProteinID=ENSSHAP00000008811 Score=160.7 E-value=4.4e-43 Length=3699 Comment=Overlaps single annotation & in proteins
385	devil	alpha1	GL856810.1	2014-03-02	340844	341089	..	1	83	[.	57.8	1.8e-15	-
386	devil	alpha2	GL856810.1	2014-03-03	339740	340018	..	87	180	.]	59.7	5.1e-16	-
387	devil	Ig	GL856810.1	2014-01-01	337391	337648	..	1	88	[]	43.2	4.8e-13	-
388	devil	>chain19 Position=GL835264.1:133457-136209(+) Name=sh_chain19 GeneID=None ProteinID=None Score=152.4 E-value=1.1e-40 Length=2753 Comment=No overlapping annotations
389	devil	alpha1	GL835264.1	2014-03-03	133457	133720	..	1	88	[.	44.4	1.7e-11	+
390	devil	alpha2	GL835264.1	2014-04-04	134169	134420	..	89	180	.]	61.5	1.5e-16	+
391	devil	Ig	GL835264.1	2014-01-01	135946	136209	..	1	88	[]	46.5	4.5e-14	+
392	devil	>chain20 Position=GL835378.1:71054-77150(+) Name=sh_chain20 GeneID=ENSSHAG00000003654 ProteinID=ENSSHAP00000004148 Score=138.6 E-value=2.1e-36 Length=6097 Comment=Overlaps single annotation & in proteins
393	devil	alpha1	GL835378.1	2014-02-01	71054	71314	..	1	88	[.	29	6.3e-07	+
394	devil	alpha2	GL835378.1	2014-02-01	74026	74274	..	90	180	.]	70.8	2.6e-19	+
395	devil	Ig	GL835378.1	2014-02-01	76887	77150	..	1	88	[]	38.8	1.3e-11	+
396	devil	>chain21 Position=GL834773.1:262941-287202(-) Name=sh_chain21 GeneID=ENSSHAG00000007033 ProteinID=ENSSHAP00000008107 Score=138.4 E-value=1.9e-33 Length=24262 Comment=Overlaps single annotation & in proteins
397	devil	alpha1	GL834773.1	2014-08-02	286981	287202	..	1	75	[.	29.7	3.9e-07	-
398	devil	alpha2	GL834773.1	2014-07-01	286458	286697	..	90	180	.]	55	1.2e-14	-
399	devil	Ig	GL834773.1	2014-01-01	285079	285342	..	1	88	[]	44.4	2.1e-13	-
400	devil	C-term	GL834773.1	2014-01-01	262941	263027	..	1	29	[]	9.3	1.9	-
401	devil	>chain22 Position=GL834773.1:260795-263307(+) Name=sh_chain22 GeneID=ENSSHAG00000006681 ProteinID=ENSSHAP00000007692 Score=117.4 E-value=2.6e-30 Length=2513 Comment=Overlaps single annotation & in proteins
402	devil	alpha1	GL834773.1	2014-04-02	260795	260938	..	1	49	[.	27.3	1.9e-06	+
403	devil	alpha2	GL834773.1	2014-04-03	261848	262096	..	87	180	.]	44.1	2.2e-11	+
404	devil	Ig	GL834773.1	2014-01-01	263044	263307	..	1	88	[]	46	6.3e-14	+
405	devil	>chain23 Position=GL834746.1:1649434-1653202(-) Name=sh_chain23 GeneID=None ProteinID=None Score=92.2 E-value=5.7e-23 Length=3769 Comment=No overlapping annotations
406	devil	alpha1	GL834746.1	2014-03-01	1653008	1653202	..	1	67	[.	20.8	0.00016	-
407	devil	alpha2	GL834746.1	2014-03-01	1650580	1650717	..	87	131	..	21.7	8.9e-05	-
408	devil	Ig	GL834746.1	2014-03-01	1649434	1649697	..	1	88	[]	49.7	4e-15	-
409	platypus	>chain01 Position=Contig7965:6083-8321(+) Name=oa_chain01 GeneID=ENSOANG00000005224 ProteinID=ENSOANP00000008299 Score=327.9 E-value=4e-90 Length=2239 Comment=Overlaps single annotation & in proteins
410	platypus	alpha1	Contig7965	2014-03-01	6083	6361	..	1	89	[.	127.2	4.2e-35	+
411	platypus	alpha2	Contig7965	2014-03-02	7628	7906	..	89	180	.]	146.9	6e-41	+
412	platypus	Ig	Contig7965	2014-01-01	8061	8321	..	1	88	[]	53.8	1.6e-15	+
413	platypus	>chain02 Position=Contig13429:11483-14679(+) Name=oa_chain02 GeneID=None ProteinID=None Score=234.0 E-value=1.9e-62 Length=3197 Comment=No overlapping annotations
414	platypus	alpha1	Contig13429	2014-02-01	11483	11605	..	1	41	[.	42.2	6.1e-10	+
415	platypus	alpha2	Contig13429	2014-02-02	13268	13552	..	87	180	.]	131.3	2.6e-36	+
416	platypus	Ig	Contig13429	2014-01-01	14422	14679	..	1	88	[]	60.5	1.2e-17	+
417	platypus	>chain03 Position=Contig11418:5983-9812(-) Name=oa_chain03 GeneID=ENSOANG00000001818 ProteinID=ENSOANP00000002884 Score=203.6 E-value=3e-53 Length=3830 Comment=Overlaps single annotation & in proteins
418	platypus	alpha1	Contig11418	2014-01-01	9549	9812	..	1	88	[.	51.8	9.1e-13	-
419	platypus	alpha2	Contig11418	2014-01-01	7850	8116	..	89	180	.]	99.5	6.7e-27	-
420	platypus	Ig	Contig11418	2014-01-01	5983	6246	..	1	88	[]	52.3	4.9e-15	-
421	platypus	>chain04 Position=Contig20479:7985-10093(-) Name=oa_chain04 GeneID=ENSOANG00000015154 ProteinID=ENSOANP00000023863 Score=188.1 E-value=1.7e-48 Length=2109 Comment=Overlaps single annotation & in proteins
422	platypus	alpha1	Contig20479	2014-01-01	9857	10093	..	1	80	[.	57.9	1.3e-14	-
423	platypus	alpha2	Contig20479	2014-01-01	9049	9303	..	89	180	.]	87.2	2.9e-23	-
424	platypus	Ig	Contig20479	2014-01-01	7985	8248	..	1	88	[]	43	4.5e-12	-
425	platypus	>chain05 Position=Contig21456:3669-10490(-) Name=oa_chain05 GeneID=ENSOANG00000012222 ProteinID=ENSOANP00000019341 Score=172.4 E-value=7.2e-44 Length=6822 Comment=Overlaps single annotation & in proteins
426	platypus	alpha1	Contig21456	2014-01-01	10221	10490	..	1	89	[.	44.4	1.4e-10	-
427	platypus	alpha2	Contig21456	2014-01-01	5807	6061	..	89	180	.]	82.4	7.5e-22	-
428	platypus	Ig	Contig21456	2014-01-01	3669	3932	..	1	88	[]	45.6	6.9e-13	-
429	platypus	>chain06 Position=Contig31346:3527-6020(-) Name=oa_chain06 GeneID=ENSOANG00000007216 ProteinID=ENSOANP00000011481 Score=164.6 E-value=1.5e-41 Length=2494 Comment=Overlaps single annotation & in proteins
430	platypus	alpha1	Contig31346	2014-01-01	5784	6020	..	1	80	[.	30.9	1.3e-06	-
431	platypus	alpha2	Contig31346	2014-01-01	5164	5418	..	89	180	.]	89.1	8e-24	-
432	platypus	Ig	Contig31346	2014-01-01	3527	3790	..	1	88	[]	44.6	1.4e-12	-
433	platypus	>chain07 Position=Contig27418:1911-4018(+) Name=oa_chain07 GeneID=ENSOANG00000021638 ProteinID=ENSOANP00000027555 Score=162.9 E-value=5.5e-41 Length=2108 Comment=Overlaps single annotation & in proteins
434	platypus	alpha1	Contig27418	2014-01-01	1911	2147	..	1	80	[.	52.2	7e-13	+
435	platypus	alpha2	Contig27418	2014-01-01	2716	2973	..	89	180	.]	65.8	6.5e-17	+
436	platypus	Ig	Contig27418	2014-02-01	3755	4018	..	1	88	[]	44.9	1.2e-12	+
437	platypus	>chain08 Position=Ultra519:6073147-6073789(-) Name=oa_chain08 GeneID=ENSOANG00000004202 ProteinID=ENSOANP00000028190 Score=133.7 E-value=9.1e-32 Length=643 Comment=Overlaps single annotation & in proteins
438	platypus	alpha1	Ultra519	2014-10-04	6073451	6073789	..	1	109	[.	111.4	2e-30	-
439	platypus	alpha2	Ultra519	2014-10-05	6073352	6073405	..	135	152	..	2.5	350	-
440	platypus	Ig	Ultra519	2014-01-01	6073147	6073305	..	1	53	[.	19.8	0.00013	-
441	platypus	>chain09 Position=Contig28479:1860-3816(-) Name=oa_chain09 GeneID=ENSOANG00000022708 ProteinID=ENSOANP00000029016 Score=80.1 E-value=1e-15 Length=1957 Comment=Overlaps single annotation & in proteins
442	platypus	alpha1	Contig28479	2014-02-01	3565	3816	..	1	84	[.	45.5	6.5e-11	-
443	platypus	alpha2	Contig28479	2014-02-02	2743	2934	..	110	180	.]	23.2	0.00026	-
444	platypus	Ig	Contig28479	2014-01-01	1860	1958	..	1	33	[.	11.4	0.059	-
445	platypus	>chain10 Position=Contig34347:2183-4530(+) Name=oa_chain10 GeneID=None ProteinID=None Score=78.2 E-value=3.4e-15 Length=2348 Comment=No overlapping annotations
446	platypus	alpha1	Contig34347	2014-01-01	2183	2419	..	1	80	[.	25.4	5.8e-05	+
447	platypus	alpha2	Contig34347	2014-01-01	2779	2874	..	89	120	..	41.4	1e-09	+
448	platypus	Ig	Contig34347	2014-01-01	4420	4530	..	1	37	[.	11.4	0.058	+
449	human	>chain01 Position=6:29910524-29913057(+) Name=hs_HLA-A GeneID=ENSG00000206503 ProteinID=ENSP00000366002 Score=407.3 E-value=1.4e-118 Length=2534 Comment=Overlaps single annotation & in proteins
450	human	alpha1	6	26/28	29910524	29910805	..	1	89	[.	139.4	6.6e-41	+
451	human	alpha2	6	16/18	29911035	29911319	..	87	180	.]	177.1	4.4e-52	+
452	human	Ig	6	2014-06-05	29911910	29912167	..	1	88	[]	65.2	2.4e-21	+
453	human	C-term	6	21/24	29913007	29913057	..	13	29	.]	25.6	2e-06	+
454	human	>chain02 Position=6:31322257-31324744(-) Name=hs_HLA-B GeneID=ENSG00000234745 ProteinID=ENSP00000399168 Score=394.1 E-value=9.3e-115 Length=2488 Comment=Overlaps single annotation & in proteins
455	human	alpha1	6	2014-09-01	31324463	31324744	..	1	89	[.	132.7	5.9e-39	-
456	human	alpha2	6	2014-11-09	31323945	31324226	..	88	180	.]	175.3	1.5e-51	-
457	human	Ig	6	2014-10-09	31323101	31323358	..	1	88	[]	64.3	4.4e-21	-
458	human	C-term	6	16/21	31322257	31322307	..	13	29	.]	21.8	2.4e-05	-
459	human	>chain03 Position=6:29855722-29858262(+) Name=hs_HLA-H GeneID=ENSG00000206341 ProteinID=None Score=383.2 E-value=1.3e-111 Length=2541 Comment=Overlaps single annotation; not in proteins
460	human	alpha1	6	15/17	29855722	29856003	..	1	89	[.	132.1	9.3e-39	+
461	human	alpha2	6	14/18	29856237	29856518	..	88	180	.]	170.9	2.9e-50	+
462	human	Ig	6	2014-08-06	29857117	29857374	..	1	88	[]	65.1	2.4e-21	+
463	human	C-term	6	19/24	29858215	29858262	..	14	29	.]	15.1	0.002	+
464	human	>chain04 Position=6:29795814-29798376(+) Name=hs_HLA-G GeneID=ENSG00000204632 ProteinID=ENSP00000366024 Score=381.0 E-value=8.1e-111 Length=2563 Comment=Overlaps single annotation & in proteins
465	human	alpha1	6	13/18	29795814	29796089	..	1	88	[.	126.3	4.9e-37	+
466	human	alpha2	6	14/17	29796313	29796594	..	88	180	.]	171.3	2.2e-50	+
467	human	Ig	6	2014-06-05	29797206	29797463	..	1	88	[]	62.2	2.1e-20	+
468	human	C-term	6	18/24	29798329	29798376	..	14	29	.]	21.2	3.6e-05	+
469	human	>chain05 Position=6:31237116-31239655(-) Name=hs_HLA-C GeneID=ENSG00000204525 ProteinID=ENSP00000372819 Score=378.7 E-value=3e-110 Length=2540 Comment=Overlaps single annotation & in proteins
470	human	alpha1	6	2014-10-01	31239374	31239655	..	1	89	[.	130.6	2.6e-38	-
471	human	alpha2	6	2014-09-09	31238851	31239132	..	88	180	.]	170.5	4e-50	-
472	human	Ig	6	2014-10-10	31237994	31238251	..	1	88	[]	64.7	3.3e-21	-
473	human	C-term	6	14/16	31237116	31237166	..	13	29	.]	12.9	0.0086	-
474	human	>chain06 Position=6:30457493-30460218(+) Name=hs_HLA-E GeneID=ENSG00000204592 ProteinID=ENSP00000365817 Score=368.3 E-value=3.4e-107 Length=2726 Comment=Overlaps single annotation & in proteins
475	human	alpha1	6	2019-06-01	30457493	30457774	..	1	89	[.	139.7	5.3e-41	+
476	human	alpha2	6	2017-02-01	30458010	30458291	..	88	180	.]	161.6	1.7e-47	+
477	human	Ig	6	2014-03-02	30458925	30459182	..	1	88	[]	63	1.2e-20	+
478	human	C-term	6	2026-03-01	30460177	30460218	..	1	15	[.	4	3.1	+
479	human	>chain07 Position=6:29691425-29694002(+) Name=hs_HLA-F GeneID=ENSG00000204642 ProteinID=ENSP00000259951 Score=346.6 E-value=8.7e-101 Length=2578 Comment=Overlaps single annotation & in proteins
480	human	alpha1	6	21/28	29691425	29691706	..	1	89	[.	116	5.6e-34	+
481	human	alpha2	6	2017-12-01	29691949	29692224	..	89	180	.]	150.9	2.4e-44	+
482	human	Ig	6	2014-08-05	29692819	29693076	..	1	88	[]	66.1	1.2e-21	+
483	human	C-term	6	19/25	29693952	29694002	..	13	29	.]	13.6	0.0054	+
484	human	>chain08 Position=6:29974567-29977143(+) Name=hs_HLA-J GeneID=ENSG00000204622 ProteinID=None Score=340.8 E-value=1.2e-98 Length=2577 Comment=Overlaps single annotation; not in proteins
485	human	alpha1	6	17/17	29974567	29974848	..	1	89	[.	102.8	4.3e-30	+
486	human	alpha2	6	18/18	29975085	29975369	..	87	180	.]	166.3	6.9e-49	+
487	human	Ig	6	2014-06-06	29975975	29976232	..	1	88	[]	50.8	9.2e-17	+
488	human	C-term	6	24/24	29977093	29977143	..	13	29	.]	20.9	4.4e-05	+
489	human	>chain09 Position=1:181018178-181041144(+) Name=hs_MR1 GeneID=ENSG00000153029 ProteinID=ENSP00000356552 Score=335.6 E-value=2.4e-97 Length=22967 Comment=Overlaps single annotation & in proteins
490	human	alpha1	1	2013-01-01	181018178	181018456	..	1	91	[.	122.4	7.1e-36	+
491	human	alpha2	1	2014-12-02	181019146	181019421	..	89	180	.]	157.4	3e-46	+
492	human	Ig	1	2014-01-01	181021382	181021648	..	1	88	[]	55.5	3e-18	+
493	human	C-term	1	2018-01-01	181041094	181041144	..	1	17	[.	0.3	37	+
494	human	>chain10 Position=6:29894427-29897009(+) Name=hs_HLA-K GeneID=ENSG00000230795 ProteinID=None Score=291.4 E-value=3.9e-84 Length=2583 Comment=Overlaps single annotation; not in proteins
495	human	alpha1	6	15/18	29894427	29894675	..	1	81	[.	109.6	4.3e-32	+
496	human	alpha2	6	24/28	29894948	29895187	..	88	166	..	103	3.8e-30	+
497	human	Ig	6	2014-08-07	29895841	29896098	..	1	88	[]	57.5	6.8e-19	+
498	human	C-term	6	22/25	29896959	29897009	..	13	29	.]	21.3	3.5e-05	+
499	human	>chain11 Position=7:99564644-99569639(-) Name=hs_AZGP1 GeneID=ENSG00000160862 ProteinID=ENSP00000292401 Score=276.5 E-value=2.4e-81 Length=4996 Comment=Overlaps single annotation & in proteins
500	human	alpha1	7	2014-09-02	99569394	99569639	..	1	83	[.	75.6	5.1e-22	-
501	human	alpha2	7	2014-09-03	99565779	99566054	..	89	180	.]	152.9	6.3e-45	-
502	human	Ig	7	2014-03-01	99564644	99564898	..	1	88	[]	48	7.6e-16	-
503	human	>chain12 Position=6:26091059-26093181(+) Name=hs_HFE GeneID=ENSG00000010704 ProteinID=ENSP00000417404 Score=271.1 E-value=7.5e-80 Length=2123 Comment=Overlaps single annotation & in proteins
504	human	alpha1	6	15/28	26091059	26091325	..	1	88	[.	92.7	4.3e-27	+
505	human	alpha2	6	2017-07-01	26091544	26091816	..	90	180	.]	126.6	3.9e-37	+
506	human	Ig	6	2014-08-03	26092924	26093181	..	1	88	[]	51.8	4.5e-17	+
507	human	>chain13 Position=7:99580757-99601225(+) Name=hs_AZGP1P1 GeneID=ENSG00000214313 ProteinID=None Score=262.2 E-value=2.2e-75 Length=20469 Comment=Overlaps multiple annotations; none in proteins: (AZGP1P1, ENSG00000214313);(RP4-604G5.3, ENSG00000235713)
508	human	alpha1	7	2014-10-10	99580757	99580993	..	1	80	[.	88.9	5.7e-26	+
509	human	alpha2	7	2014-11-11	99583395	99583670	..	89	180	.]	130.6	2.5e-38	+
510	human	Ig	7	2014-04-04	99584892	99585146	..	1	88	[]	42.4	4.5e-14	+
511	human	C-term	7	13/14	99601193	99601225	..	19	29	.]	0.3	35	+
512	human	>chain14 Position=6:30227582-30230118(+) Name=hs_HLA-L GeneID=ENSG00000243753 ProteinID=None Score=257.1 E-value=2.7e-74 Length=2537 Comment=Overlaps single annotation; not in proteins
513	human	alpha1	6	2019-02-01	30227582	30227863	..	1	89	[.	127.5	2.1e-37	+
514	human	alpha2	6	2016-02-01	30228148	30228318	..	102	158	..	66.8	2e-19	+
515	human	Ig	6	2014-05-01	30228992	30229249	..	1	88	[]	62	2.5e-20	+
516	human	C-term	6	2026-02-01	30230068	30230118	..	13	29	.]	0.8	26	+
517	human	>chain15 Position=6:29760204-29770197(+) Name=hs_HLA-V GeneID=ENSG00000181126 ProteinID=None Score=241.2 E-value=5.2e-69 Length=9994 Comment=Overlaps multiple annotations; none in proteins: (HLA-V, ENSG00000181126);(HLA-P, ENSG00000261548)
518	human	alpha1	6	2018-11-01	29760204	29760479	..	1	88	[.	112.1	8e-33	+
519	human	alpha2	6	22/28	29760740	29760919	..	95	154	..	64.6	9.1e-19	+
520	human	Ig	6	2014-06-04	29769050	29769307	..	1	88	[]	46.1	3e-15	+
521	human	C-term	6	17/24	29770147	29770197	..	13	29	.]	18.4	0.00024	+
522	human	>chain16 Position=19:50017132-50041984(+) Name=hs_FCGRT GeneID=ENSG00000104870 ProteinID=ENSP00000410798 Score=213.1 E-value=1.4e-60 Length=24853 Comment=Overlaps multiple annotations; one in proteins
523	human	alpha1	19	2014-11-01	50017132	50017371	..	1	80	[.	88.5	7.5e-26	+
524	human	alpha2	19	2014-10-01	50017467	50017742	..	89	180	.]	91.7	8.7e-27	+
525	human	Ig	19	2014-01-01	50027775	50028026	..	1	88	[]	31.9	1e-10	+
526	human	C-term	19	2016-01-01	50041898	50041984	..	1	29	[]	1	22	+
527	human	>chain17 Position=1:158224873-158256729(+) Name=hs_CD1A GeneID=ENSG00000158477 ProteinID=ENSP00000289429 Score=207.2 E-value=4.3e-59 Length=31857 Comment=Overlaps single annotation & in proteins
528	human	alpha1	1	16/18	158224873	158225133	..	1	88	[.	55.6	4.2e-16	+
529	human	alpha2	1	2016-10-01	158225787	158226071	..	87	180	.]	99.8	3.3e-29	+
530	human	Ig	1	2014-02-02	158226590	158226853	..	1	88	[]	46.5	2.2e-15	+
531	human	C-term	1	14/16	158256691	158256729	..	1	13	[.	5.3	1.4	+
532	human	>chain18 Position=1:158299167-158300853(-) Name=hs_CD1B GeneID=ENSG00000158485 ProteinID=ENSP00000357150 Score=203.9 E-value=1e-59 Length=1687 Comment=Overlaps single annotation & in proteins
533	human	alpha1	1	2013-05-01	158300608	158300853	..	1	83	[.	73.8	1.7e-21	-
534	human	alpha2	1	2014-08-01	158299643	158299921	..	89	180	.]	88	1.1e-25	-
535	human	Ig	1	2014-02-01	158299167	158299424	..	1	88	[]	42.1	5.5e-14	-
536	human	>chain19 Position=6:31378310-31380001(+) Name=hs_MICA GeneID=ENSG00000204520 ProteinID=ENSP00000413079 Score=197.6 E-value=7e-58 Length=1692 Comment=Overlaps multiple annotations; one in proteins
537	human	alpha1	6	2019-07-01	31378310	31378576	..	1	89	[.	88.1	9.7e-26	+
538	human	alpha2	6	2017-05-01	31378842	31379132	..	88	180	.]	66	3.6e-19	+
539	human	Ig	6	2014-05-04	31379735	31380001	..	1	88	[]	43.5	2e-14	+
540	human	>chain20 Position=1:158260923-158262657(+) Name=hs_CD1C GeneID=ENSG00000158481 ProteinID=ENSP00000357152 Score=195.0 E-value=3.4e-57 Length=1735 Comment=Overlaps single annotation & in proteins
541	human	alpha1	1	2016-11-01	158260923	158261177	..	1	86	[.	55.1	5.7e-16	+
542	human	alpha2	1	14/19	158261873	158262154	..	89	180	.]	94.1	1.6e-27	+
543	human	Ig	1	2014-02-01	158262400	158262657	..	1	88	[]	45.8	3.7e-15	+
544	human	>chain21 Position=6:31473384-31475076(+) Name=hs_MICB GeneID=ENSG00000204516 ProteinID=ENSP00000252229 Score=193.5 E-value=1e-56 Length=1693 Comment=Overlaps single annotation & in proteins
545	human	alpha1	6	2017-06-01	31473384	31473650	..	1	89	[.	91.3	1.1e-26	+
546	human	alpha2	6	2016-06-01	31473913	31474191	..	88	180	.]	58.6	5.3e-17	+
547	human	Ig	6	2014-05-01	31474810	31475076	..	1	88	[]	43.6	1.8e-14	+
548	human	>chain22 Position=1:158151244-158152945(+) Name=hs_CD1D GeneID=ENSG00000158473 ProteinID=ENSP00000357153 Score=192.5 E-value=2.2e-56 Length=1702 Comment=Overlaps single annotation & in proteins
549	human	alpha1	1	15/18	158151244	158151525	..	1	103	[.	65.2	5.8e-19	+
550	human	alpha2	1	13/19	158151821	158152099	..	89	180	.]	83.1	3.1e-24	+
551	human	Ig	1	2014-02-01	158152682	158152945	..	1	88	[]	44.2	1.2e-14	+
552	human	>chain23 Position=1:158324196-158325894(+) Name=hs_CD1E GeneID=ENSG00000158488 ProteinID=ENSP00000357149 Score=165.6 E-value=2.2e-48 Length=1699 Comment=Overlaps single annotation & in proteins
553	human	alpha1	1	2016-12-01	158324196	158324432	..	1	80	[.	54.5	8.7e-16	+
554	human	alpha2	1	15/19	158325089	158325358	..	89	180	.]	68.1	8.5e-20	+
555	human	Ig	1	2014-02-02	158325631	158325894	..	1	88	[]	43	3e-14	+
556	human	>chain24 Position=6:29712045-29713514(-) Name=hs_MICE GeneID=ENSG00000273340 ProteinID=None Score=116.5 E-value=1.8e-33 Length=1470 Comment=Overlaps multiple annotations; none in proteins: (MICE, ENSG00000273340);(HLA-F-AS1, ENSG00000214922)
557	human	alpha1	6	2016-02-01	29713248	29713514	..	1	89	[.	79.2	4.2e-23	-
558	human	alpha2	6	2016-03-01	29712723	29712962	..	106	180	.]	10.8	0.0076	-
559	human	Ig	6	2014-03-02	29712045	29712311	..	1	88	[]	26.5	5.5e-09	-
560	human	>chain25 Position=6:30382477-30384167(+) Name=hs_MICC GeneID=ENSG00000226577 ProteinID=None Score=89.2 E-value=5.4e-25 Length=1691 Comment=Overlaps single annotation; not in proteins
561	human	alpha1	6	2016-03-01	30382477	30382614	..	1	46	[.	34.9	5.5e-10	+
562	human	alpha2	6	2016-04-01	30383002	30383160	..	88	138	..	44.8	6.5e-13	+
563	human	Ig	6	2014-03-01	30384015	30384167	..	39	88	.]	9.5	0.0015	+
564	human	>chain26 Position=6:29938578-29940250(-) Name=hs_MICD GeneID=ENSG00000229390 ProteinID=None Score=82.3 E-value=1e-22 Length=1673 Comment=Overlaps single annotation; not in proteins
565	human	alpha1	6	2014-09-02	29940011	29940250	..	1	80	[.	79.1	4.6e-23	-
566	human	alpha2	6	2016-01-01	29939478	29939663	..	117	180	.]	3.1	1.5	-
567	human	Ig	6	2014-03-01	29938578	29938688	..	52	88	.]	0.1	1.5	-
568	mouse	>chain01 Position=17:35470366-35474000(+) Name=mm_H2-Q10 GeneID=ENSMUSG00000067235 ProteinID=ENSMUSP00000066419 Score=387.9 E-value=4.8e-115 Length=3635 Comment=Overlaps single annotation & in proteins
569	mouse	alpha1	17	17/34	35470366	35470647	..	1	89	[.	144	7.8e-43	+
570	mouse	alpha2	17	18/34	35470813	35471100	..	86	180	.]	170.1	1.4e-50	+
571	mouse	Ig	17	2014-10-06	35473094	35473351	..	1	88	[]	58.6	8.2e-20	+
572	mouse	C-term	17	28/35	35473953	35474000	..	14	29	.]	15.2	0.00054	+
573	mouse	>chain02 Position=17:35439442-35443208(+) Name=mm_H2-Q7 GeneID=ENSMUSG00000060550 ProteinID=ENSMUSP00000071843 Score=377.1 E-value=6.5e-112 Length=3767 Comment=Overlaps single annotation & in proteins
574	mouse	alpha1	17	16/34	35439442	35439723	..	1	89	[.	143.7	9.1e-43	+
575	mouse	alpha2	17	16/31	35439908	35440183	..	89	180	.]	163.7	1.1e-48	+
576	mouse	Ig	17	2014-10-05	35442278	35442535	..	1	88	[]	59.1	5.9e-20	+
577	mouse	C-term	17	26/35	35443161	35443208	..	14	29	.]	10.6	0.011	+
578	mouse	>chain03 Position=17:33996617-34000013(-) Name=mm_H2-K1 GeneID=ENSMUSG00000061232 ProteinID=ENSMUSP00000025181 Score=370.7 E-value=5.8e-110 Length=3397 Comment=Overlaps single annotation & in proteins
579	mouse	alpha1	17	39/47	33999732	34000013	..	1	89	[.	138	4.6e-41	-
580	mouse	alpha2	17	36/43	33999272	33999547	..	89	180	.]	164.6	6e-49	-
581	mouse	Ig	17	17/18	33997292	33997549	..	1	88	[]	57.8	1.5e-19	-
582	mouse	C-term	17	16/26	33996617	33996652	..	18	29	.]	10.3	0.014	-
583	mouse	>chain04 Position=17:35320811-35324047(+) Name=mm_H2-Q1 GeneID=ENSMUSG00000079507 ProteinID=ENSMUSP00000072942 Score=366.9 E-value=8.9e-109 Length=3237 Comment=Overlaps single annotation & in proteins
584	mouse	alpha1	17	1931-12-01	35320811	35321092	..	1	89	[.	132.5	1.9e-39	+
585	mouse	alpha2	17	2028-09-01	35321274	35321549	..	89	180	.]	152.1	3.1e-45	+
586	mouse	Ig	17	2014-12-05	35323075	35323332	..	1	88	[]	59.4	4.6e-20	+
587	mouse	C-term	17	16/26	35324000	35324047	..	14	29	.]	22.9	3.3e-06	+
588	mouse	>chain05 Position=17:35342590-35345706(+) Name=mm_H2-Q2 GeneID=ENSMUSG00000091705 ProteinID=ENSMUSP00000078138 Score=364.5 E-value=3.6e-108 Length=3117 Comment=Overlaps single annotation & in proteins
589	mouse	alpha1	17	1934-11-01	35342590	35342871	..	1	89	[.	146.1	1.8e-43	+
590	mouse	alpha2	17	1934-12-01	35343112	35343387	..	89	180	.]	148.4	3.8e-44	+
591	mouse	Ig	17	2014-10-02	35344766	35345023	..	1	88	[]	59.9	3.3e-20	+
592	mouse	C-term	17	15/24	35345659	35345706	..	14	29	.]	10.1	0.016	+
593	mouse	>chain06 Position=17:36165140-36168190(-) Name=mm_Gm8909 GeneID=ENSMUSG00000073402 ProteinID=ENSMUSP00000133663 Score=362.3 E-value=1.4e-107 Length=3051 Comment=Overlaps single annotation & in proteins
594	mouse	alpha1	17	23/43	36167924	36168190	..	6	89	..	130.9	5.8e-39	-
595	mouse	alpha2	17	28/50	36167434	36167709	..	89	180	.]	168.1	5.7e-50	-
596	mouse	Ig	17	2014-12-06	36165606	36165863	..	1	88	[]	59.3	5e-20	-
597	mouse	C-term	17	2026-09-01	36165140	36165181	..	1	15	[.	4	0.83	-
598	mouse	>chain07 Position=17:35263369-35266725(+) Name=mm_H2-D1 GeneID=ENSMUSG00000073411 ProteinID=ENSMUSP00000134570 Score=361.5 E-value=2.6e-107 Length=3357 Comment=Overlaps single annotation & in proteins
599	mouse	alpha1	17	1934-10-01	35263369	35263650	..	1	89	[.	131.9	2.9e-39	+
600	mouse	alpha2	17	1931-10-01	35263838	35264113	..	89	180	.]	160.2	1.2e-47	+
601	mouse	Ig	17	2014-10-06	35265795	35266052	..	1	88	[]	59.4	4.7e-20	+
602	mouse	C-term	17	14/24	35266690	35266725	..	18	29	.]	10	0.016	+
603	mouse	>chain08 Position=17:36142494-36145667(-) Name=mm_Gm10499 GeneID=ENSMUSG00000073403 ProteinID=None Score=361.4 E-value=2.7e-107 Length=3174 Comment=Overlaps single annotation; not in proteins
604	mouse	alpha1	17	26/47	36145386	36145667	..	1	89	[.	131.2	4.7e-39	-
605	mouse	alpha2	17	31/50	36144913	36145188	..	89	180	.]	162.2	3.2e-48	-
606	mouse	Ig	17	2018-09-01	36143159	36143416	..	1	88	[]	60.3	2.4e-20	-
607	mouse	C-term	17	14/26	36142494	36142535	..	1	15	[.	7.7	0.076	-
608	mouse	>chain09 Position=17:35379894-35383607(+) Name=mm_H2-Q4 GeneID=ENSMUSG00000035929 ProteinID=ENSMUSP00000080159 Score=360.6 E-value=5e-107 Length=3714 Comment=Overlaps single annotation & in proteins
609	mouse	alpha1	17	2028-11-01	35379894	35380175	..	1	89	[.	132	2.7e-39	+
610	mouse	alpha2	17	14/34	35380360	35380635	..	89	180	.]	163.5	1.3e-48	+
611	mouse	Ig	17	2014-10-03	35382869	35383126	..	1	88	[]	58.5	8.9e-20	+
612	mouse	C-term	17	21/35	35383551	35383607	..	1	20	[.	6.6	0.16	+
613	mouse	>chain10 Position=17:33975748-33978533(-) Name=mm_H2-K2 GeneID=ENSMUSG00000067203 ProteinID=None Score=359.2 E-value=1.1e-107 Length=2786 Comment=Overlaps single annotation; not in proteins
614	mouse	alpha1	17	40/47	33978252	33978533	..	1	89	[.	150.7	8.1e-45	-
615	mouse	alpha2	17	41/47	33977772	33978047	..	89	180	.]	151.5	4.7e-45	-
616	mouse	Ig	17	13/13	33975748	33976005	..	1	88	[]	57	2.8e-19	-
617	mouse	>chain11 Position=17:35425098-35428612(+) Name=mm_H2-Q6 GeneID=ENSMUSG00000073409 ProteinID=ENSMUSP00000109511 Score=357.6 E-value=3.9e-106 Length=3515 Comment=Overlaps single annotation & in proteins
618	mouse	alpha1	17	13/28	35425098	35425379	..	1	89	[.	137.3	7.3e-41	+
619	mouse	alpha2	17	15/34	35425570	35425845	..	89	180	.]	154.6	5.7e-46	+
620	mouse	Ig	17	2014-10-04	35427875	35428132	..	1	88	[]	59.1	5.9e-20	+
621	mouse	C-term	17	19/26	35428556	35428612	..	1	20	[.	6.6	0.16	+
622	mouse	>chain12 Position=17:36080782-36083975(-) Name=mm_H2-Bl GeneID=ENSMUSG00000073406 ProteinID=ENSMUSP00000134155 Score=348.1 E-value=3.1e-103 Length=3194 Comment=Overlaps single annotation & in proteins
623	mouse	alpha1	17	31/47	36083694	36083975	..	1	89	[.	135.8	2.1e-40	-
624	mouse	alpha2	17	29/43	36083234	36083509	..	89	180	.]	151.3	5.4e-45	-
625	mouse	Ig	17	2014-12-08	36081249	36081506	..	1	88	[]	55.2	1e-18	-
626	mouse	C-term	17	2023-11-01	36080782	36080823	..	1	15	[.	5.8	0.27	-
627	mouse	>chain13 Position=17:36030829-36032432(-) Name=mm_H2-T23 GeneID=ENSMUSG00000067212 ProteinID=ENSMUSP00000099739 Score=337.4 E-value=2.4e-101 Length=1604 Comment=Overlaps single annotation & in proteins
628	mouse	alpha1	17	34/47	36032151	36032432	..	1	89	[.	138.3	3.8e-41	-
629	mouse	alpha2	17	42/50	36031639	36031911	..	90	180	.]	139.8	1.3e-41	-
630	mouse	Ig	17	2013-10-01	36030829	36031086	..	1	88	[]	59.3	4.9e-20	-
631	mouse	>chain14 Position=17:36048831-36058120(-) Name=mm_Gm11127 GeneID=ENSMUSG00000079492 ProteinID=ENSMUSP00000109371 Score=334.5 E-value=2.4e-99 Length=9290 Comment=Overlaps single annotation & in proteins
632	mouse	alpha1	17	32/43	36057839	36058120	..	1	89	[.	130.8	6.4e-39	-
633	mouse	alpha2	17	33/47	36057414	36057695	..	88	180	.]	138.9	2.4e-41	-
634	mouse	Ig	17	2013-09-01	36056563	36056820	..	1	88	[]	59.2	5.4e-20	-
635	mouse	C-term	17	15/26	36048831	36048881	..	13	29	.]	5.6	0.29	-
636	mouse	>chain15 Position=17:36126997-36129174(-) Name=mm_Gm7030 GeneID=ENSMUSG00000092243 ProteinID=ENSMUSP00000133734 Score=334.0 E-value=3.6e-99 Length=2178 Comment=Overlaps single annotation & in proteins
637	mouse	alpha1	17	35/50	36128893	36129174	..	1	89	[.	133.6	8.9e-40	-
638	mouse	alpha2	17	29/47	36128466	36128747	..	88	180	.]	138.9	2.4e-41	-
639	mouse	Ig	17	2018-11-01	36127616	36127873	..	1	88	[]	55.9	5.8e-19	-
640	mouse	C-term	17	2023-10-01	36126997	36127047	..	13	29	.]	5.6	0.29	-
641	mouse	>chain16 Position=17:35394347-35398010(+) Name=mm_H2-Q5 GeneID=ENSMUSG00000055413 ProteinID=None Score=333.5 E-value=6e-99 Length=3664 Comment=Overlaps single annotation; not in proteins
642	mouse	alpha1	17	14/31	35394347	35394628	..	1	89	[.	144.6	5.3e-43	+
643	mouse	alpha2	17	2028-12-01	35394810	35395022	..	89	159	..	120.4	7.3e-36	+
644	mouse	Ig	17	2014-10-07	35397078	35397335	..	1	88	[]	57.9	1.4e-19	+
645	mouse	C-term	17	23/35	35397963	35398010	..	14	29	.]	10.6	0.011	+
646	mouse	>chain17 Position=1:155132358-155137784(-) Name=mm_Mr1 GeneID=ENSMUSG00000026471 ProteinID=ENSMUSP00000027744 Score=331.9 E-value=1.3e-99 Length=5427 Comment=Overlaps single annotation & in proteins
647	mouse	alpha1	1	2014-10-07	155137521	155137784	..	1	88	[.	122.2	2.2e-36	-
648	mouse	alpha2	1	2014-10-08	155136576	155136851	..	89	180	.]	154.3	6.8e-46	-
649	mouse	Ig	1	2014-02-01	155132358	155132624	..	1	88	[]	55.4	8.8e-19	-
650	mouse	>chain18 Position=17:36109867-36111436(-) Name=mm_Gm7030 GeneID=ENSMUSG00000092243 ProteinID=ENSMUSP00000133734 Score=328.5 E-value=1.2e-98 Length=1570 Comment=Overlaps multiple annotations; one in proteins
651	mouse	alpha1	17	26/43	36111155	36111436	..	1	89	[.	142	3.1e-42	-
652	mouse	alpha2	17	27/43	36110669	36110941	..	90	180	.]	128.7	2.6e-38	-
653	mouse	Ig	17	2013-08-01	36109867	36110124	..	1	88	[]	57.8	1.5e-19	-
654	mouse	>chain19 Position=17:37481479-37483256(-) Name=mm_H2-M2 GeneID=ENSMUSG00000016283 ProteinID=ENSMUSP00000131297 Score=316.6 E-value=3.4e-95 Length=1778 Comment=Overlaps single annotation & in proteins
655	mouse	alpha1	17	1947-03-01	37482981	37483256	..	1	88	[.	111.2	4e-33	-
656	mouse	alpha2	17	1950-06-01	37482484	37482771	..	86	180	.]	146.4	1.4e-43	-
657	mouse	Ig	17	2013-01-01	37481479	37481736	..	1	88	[]	59	6.1e-20	-
658	mouse	>chain20 Position=17:37270512-37272537(+) Name=mm_H2-M3 GeneID=ENSMUSG00000016206 ProteinID=ENSMUSP00000035687 Score=313.8 E-value=2.3e-94 Length=2026 Comment=Overlaps single annotation & in proteins
659	mouse	alpha1	17	25/28	37270512	37270793	..	1	89	[.	120.6	6.6e-36	+
660	mouse	alpha2	17	27/31	37270997	37271272	..	89	180	.]	131.8	3.2e-39	+
661	mouse	Ig	17	2014-12-12	37272280	37272537	..	1	88	[]	61.4	1.1e-20	+
662	mouse	>chain21 Position=17:36187258-36189880(-) Name=mm_H2-T3 GeneID=ENSMUSG00000054128 ProteinID=ENSMUSP00000099736 Score=304.5 E-value=1.8e-91 Length=2623 Comment=Overlaps single annotation & in proteins
663	mouse	alpha1	17	20/43	36189638	36189880	..	1	80	[.	112.6	1.6e-33	-
664	mouse	alpha2	17	26/50	36189178	36189459	..	88	180	.]	136.5	1.3e-40	-
665	mouse	Ig	17	2013-06-01	36187258	36187515	..	1	88	[]	55.4	8.6e-19	-
666	mouse	>chain22 Position=17:36987662-36989214(-) Name=mm_H2-M5 GeneID=ENSMUSG00000024459 ProteinID=ENSMUSP00000131365 Score=304.5 E-value=1.1e-91 Length=1553 Comment=Overlaps single annotation & in proteins
667	mouse	alpha1	17	1950-08-01	36988933	36989214	..	1	89	[.	96.9	6.6e-29	-
668	mouse	alpha2	17	1947-06-01	36988506	36988787	..	88	180	.]	145.8	2.2e-43	-
669	mouse	Ig	17	2018-01-01	36987662	36987919	..	1	88	[]	61.8	7.8e-21	-
670	mouse	>chain23 Position=5:137985116-137989821(+) Name=mm_Azgp1 GeneID=ENSMUSG00000037053 ProteinID=ENSMUSP00000038559 Score=284.6 E-value=4.3e-85 Length=4706 Comment=Overlaps single annotation & in proteins
671	mouse	alpha1	5	2014-08-05	137985116	137985364	..	1	84	[.	101.9	2.2e-30	+
672	mouse	alpha2	5	2014-08-06	137987438	137987713	..	89	180	.]	149.3	2.1e-44	+
673	mouse	Ig	5	2014-02-02	137989567	137989821	..	1	88	[]	33.4	9.2e-12	+
674	mouse	>chain24 Position=17:36323382-36325847(-) Name=mm_H2-M10.1 GeneID=ENSMUSG00000024448 ProteinID=ENSMUSP00000025322 Score=271.6 E-value=1.1e-80 Length=2466 Comment=Overlaps single annotation & in proteins
675	mouse	alpha1	17	19/47	36325581	36325847	..	1	88	[.	74	4e-22	-
676	mouse	alpha2	17	20/47	36325056	36325346	..	85	180	.]	131.4	4.2e-39	-
677	mouse	Ig	17	2013-04-01	36324250	36324507	..	1	88	[]	58.6	8.3e-20	-
678	mouse	C-term	17	2026-09-01	36323382	36323468	..	1	29	[]	7.6	0.082	-
679	mouse	>chain25 Position=13:23705868-23708301(-) Name=mm_Hfe GeneID=ENSMUSG00000006611 ProteinID=ENSMUSP00000089298 Score=270.5 E-value=3.5e-81 Length=2434 Comment=Overlaps single annotation & in proteins
680	mouse	alpha1	13	2014-08-06	23708023	23708301	..	1	90	[.	94.7	3.1e-28	-
681	mouse	alpha2	13	2014-09-08	23706768	23707040	..	90	180	.]	130.7	6.6e-39	-
682	mouse	Ig	13	2014-01-01	23705868	23706125	..	1	88	[]	45.1	1.7e-15	-
683	mouse	>chain26 Position=17:36014807-36017547(-) Name=mm_H2-T24 GeneID=ENSMUSG00000053835 ProteinID=ENSMUSP00000109389 Score=270.2 E-value=1.6e-81 Length=2741 Comment=Overlaps single annotation & in proteins
684	mouse	alpha1	17	43/50	36017314	36017547	..	1	80	[.	86.2	1e-25	-
685	mouse	alpha2	17	44/50	36015385	36015657	..	89	180	.]	121.2	4.3e-36	-
686	mouse	Ig	17	14/18	36014807	36015064	..	1	88	[]	62.8	3.8e-21	-
687	mouse	>chain27 Position=17:36365526-36368114(-) Name=mm_H2-M10.3 GeneID=ENSMUSG00000058124 ProteinID=ENSMUSP00000073236 Score=262.6 E-value=5.3e-78 Length=2589 Comment=Overlaps single annotation & in proteins
688	mouse	alpha1	17	17/47	36367872	36368114	..	1	80	[.	64.3	3.1e-19	-
689	mouse	alpha2	17	18/47	36367317	36367607	..	85	180	.]	131.3	4.3e-39	-
690	mouse	Ig	17	2018-07-01	36366500	36366757	..	1	88	[]	58.6	8.5e-20	-
691	mouse	C-term	17	2026-08-01	36365526	36365612	..	1	29	[]	8.4	0.047	-
692	mouse	>chain28 Position=17:36812476-36814954(+) Name=mm_H2-M10.6 GeneID=ENSMUSG00000037130 ProteinID=ENSMUSP00000039908 Score=258.4 E-value=9.1e-77 Length=2479 Comment=Overlaps single annotation & in proteins
693	mouse	alpha1	17	28/34	36812476	36812718	..	1	80	[.	85.7	1.4e-25	+
694	mouse	alpha2	17	23/28	36812961	36813260	..	82	180	.]	107.5	4.9e-32	+
695	mouse	Ig	17	2014-12-11	36813820	36814077	..	1	88	[]	58.1	1.2e-19	+
696	mouse	C-term	17	22/26	36814868	36814954	..	1	29	[]	7.1	0.11	+
697	mouse	>chain29 Position=17:36670257-36671903(-) Name=mm_H2-M1 GeneID=ENSMUSG00000037334 ProteinID=ENSMUSP00000040435 Score=245.7 E-value=3e-74 Length=1647 Comment=Overlaps single annotation & in proteins
698	mouse	alpha1	17	1947-11-01	36671664	36671903	..	1	80	[.	76.9	5.8e-23	-
699	mouse	alpha2	17	1943-12-01	36671093	36671368	..	89	180	.]	106.8	7.9e-32	-
700	mouse	Ig	17	2014-12-02	36670257	36670514	..	1	88	[]	62	6.6e-21	-
701	mouse	>chain30 Position=17:36283644-36286125(-) Name=mm_H2-M10.2 GeneID=ENSMUSG00000023083 ProteinID=ENSMUSP00000023845 Score=242.2 E-value=5.1e-72 Length=2482 Comment=Overlaps single annotation & in proteins
702	mouse	alpha1	17	15/50	36285859	36286125	..	1	86	[.	79.6	8.7e-24	-
703	mouse	alpha2	17	16/50	36285340	36285639	..	82	180	.]	103.6	7.2e-31	-
704	mouse	Ig	17	2013-05-01	36284515	36284772	..	1	88	[]	58.8	7.4e-20	-
705	mouse	C-term	17	2026-10-01	36283644	36283730	..	1	29	[]	0.2	11	-
706	mouse	>chain31 Position=17:36547379-36549004(+) Name=mm_H2-M11 GeneID=ENSMUSG00000037537 ProteinID=ENSMUSP00000042522 Score=238.5 E-value=5.3e-72 Length=1626 Comment=Overlaps single annotation & in proteins
707	mouse	alpha1	17	22/31	36547379	36547657	..	1	92	[.	72.7	9.7e-22	+
708	mouse	alpha2	17	25/34	36547912	36548187	..	89	180	.]	108.5	2.5e-32	+
709	mouse	Ig	17	2014-10-07	36548747	36549004	..	1	88	[]	57.3	2.2e-19	+
710	mouse	>chain32 Position=17:36773208-36775712(+) Name=mm_H2-M10.5 GeneID=ENSMUSG00000037246 ProteinID=ENSMUSP00000047766 Score=236.1 E-value=3.5e-70 Length=2505 Comment=Overlaps single annotation & in proteins
711	mouse	alpha1	17	22/28	36773208	36773474	..	1	88	[.	57	4.4e-17	+
712	mouse	alpha2	17	27/34	36773710	36774000	..	85	180	.]	113.6	7.5e-34	+
713	mouse	Ig	17	2014-10-10	36774578	36774835	..	1	88	[]	58.5	8.9e-20	+
714	mouse	C-term	17	30/35	36775626	36775712	..	1	29	[]	7	0.12	+
715	mouse	>chain33 Position=17:36459530-36462025(-) Name=mm_H2-M10.4 GeneID=ENSMUSG00000048231 ProteinID=ENSMUSP00000130832 Score=227.6 E-value=1.2e-67 Length=2496 Comment=Overlaps single annotation & in proteins
716	mouse	alpha1	17	14/43	36461783	36462025	..	1	80	[.	72.6	1e-21	-
717	mouse	alpha2	17	15/43	36461237	36461527	..	85	180	.]	89.3	1.2e-26	-
718	mouse	Ig	17	2018-06-01	36460397	36460654	..	1	88	[]	57	2.7e-19	-
719	mouse	C-term	17	2026-08-01	36459530	36459616	..	1	29	[]	8.7	0.038	-
720	mouse	>chain34 Position=17:36640694-36642350(-) Name=mm_H2-M9 GeneID=ENSMUSG00000067201 ProteinID=ENSMUSP00000084411 Score=224.4 E-value=6.9e-68 Length=1657 Comment=Overlaps single annotation & in proteins
721	mouse	alpha1	17	1947-12-01	36642141	36642350	..	1	69	[.	64.3	3.1e-19	-
722	mouse	alpha2	17	13/47	36641535	36641810	..	89	180	.]	99	1.7e-29	-
723	mouse	Ig	17	2018-05-01	36640694	36640951	..	1	88	[]	61.1	1.3e-20	-
724	mouse	>chain35 Position=7:18855930-18858418(+) Name=mm_Mill2 GeneID=ENSMUSG00000040987 ProteinID=ENSMUSP00000072223 Score=223.6 E-value=4.8e-67 Length=2489 Comment=Overlaps single annotation & in proteins
725	mouse	alpha1	7	2014-11-10	18855930	18856187	..	1	86	[.	69.2	1.1e-20	+
726	mouse	alpha2	7	2014-11-10	18856399	18856680	..	88	180	.]	119	2e-35	+
727	mouse	Ig	7	2014-04-04	18858152	18858418	..	1	88	[]	35.4	2.2e-12	+
728	mouse	>chain36 Position=7:45095167-45102678(-) Name=mm_Fcgrt GeneID=ENSMUSG00000003420 ProteinID=ENSMUSP00000003512 Score=210.4 E-value=3.4e-63 Length=7512 Comment=Overlaps single annotation & in proteins
729	mouse	alpha1	7	2014-12-06	45102439	45102678	..	1	80	[.	87.9	3.1e-26	-
730	mouse	alpha2	7	2014-12-07	45101911	45102186	..	89	180	.]	86.9	6.1e-26	-
731	mouse	Ig	7	2014-01-01	45095167	45095418	..	1	88	[]	35.6	1.8e-12	-
732	mouse	>chain37 Position=7:18262429-18264862(+) Name=mm_Mill1 GeneID=ENSMUSG00000054005 ProteinID=ENSMUSP00000069083 Score=201.7 E-value=1.7e-60 Length=2434 Comment=Overlaps single annotation & in proteins
733	mouse	alpha1	7	2014-11-08	18262429	18262692	..	1	88	[.	57.3	3.6e-17	+
734	mouse	alpha2	7	2014-11-09	18262921	18263202	..	88	180	.]	112.6	1.5e-33	+
735	mouse	Ig	7	2014-04-02	18264596	18264862	..	1	88	[]	31.8	3.1e-11	+
736	mouse	>chain38 Position=17:36732992-36735336(+) Name=mm_Gm4271 GeneID=ENSMUSG00000092521 ProteinID=None Score=183.3 E-value=2.9e-54 Length=2345 Comment=Overlaps single annotation; not in proteins
737	mouse	alpha1	17	26/31	36732992	36733144	..	19	68	..	19.3	6.5e-06	+
738	mouse	alpha2	17	21/28	36733416	36733715	..	82	180	.]	108.7	2.2e-32	+
739	mouse	Ig	17	2014-12-09	36734275	36734541	..	1	88	[]	47.9	2.3e-16	+
740	mouse	C-term	17	21/24	36735250	36735336	..	1	29	[]	7.4	0.089	+
741	mouse	>chain39 Position=3:86997345-86998906(-) Name=mm_Cd1d1 GeneID=ENSMUSG00000028076 ProteinID=ENSMUSP00000029717 Score=171.9 E-value=4.9e-52 Length=1562 Comment=Overlaps single annotation & in proteins
742	mouse	alpha1	3	2018-06-01	86998661	86998906	..	1	83	[.	60.3	4.5e-18	-
743	mouse	alpha2	3	2018-07-01	86998073	86998351	..	89	180	.]	65.2	1.7e-19	-
744	mouse	Ig	3	2014-03-02	86997345	86997602	..	1	88	[]	46.4	6.4e-16	-
745	mouse	>chain40 Position=17:36950232-36971123(-) Name=mm_Znrd1 GeneID=ENSMUSG00000036315 ProteinID=None Score=170.9 E-value=3.3e-50 Length=20892 Comment=Overlaps multiple annotations; none in proteins: (Znrd1, ENSMUSG00000036315);(H2-M6-ps, ENSMUSG00000083534);(Ppp1r11, ENSMUSG00000036398);(ZNRD1-AS1_2, ENSMUSG00000099318)
746	mouse	alpha1	17	1947-09-01	36970878	36971123	..	1	80	[.	66.8	5.7e-20	-
747	mouse	alpha2	17	1947-10-01	36970386	36970595	..	90	159	..	71.9	1.8e-21	-
748	mouse	Ig	17	2018-02-01	36969497	36969703	..	1	69	[.	30	1.1e-10	-
749	mouse	C-term	17	2026-06-01	36950232	36950282	..	1	17	[.	2.2	2.9	-
750	mouse	>chain41 Position=17:36202377-36206070(-) Name=mm_Gm8835 GeneID=ENSMUSG00000092457 ProteinID=None Score=167.9 E-value=6.2e-49 Length=3694 Comment=Overlaps single annotation; not in proteins
751	mouse	alpha1	17	23/50	36205789	36206070	..	1	89	[.	105	2.7e-31	-
752	mouse	alpha2	17	17/43	36205367	36205525	..	114	167	..	37.2	3.3e-11	-
753	mouse	Ig	17	2018-08-01	36203312	36203431	..	1	40	[.	16.8	2e-06	-
754	mouse	C-term	17	13/26	36202377	36202427	..	13	29	.]	8.9	0.035	-
755	mouse	>chain42 Position=17:36407623-36409118(-) Name=mm_Gm4256 GeneID=ENSMUSG00000092508 ProteinID=None Score=160.1 E-value=1.5e-48 Length=1496 Comment=Overlaps single annotation; not in proteins
756	mouse	alpha1	17	16/47	36409050	36409118	..	43	66	..	4.9	0.12	-
757	mouse	alpha2	17	14/50	36408472	36408771	..	82	180	.]	107.5	5e-32	-
758	mouse	Ig	17	2013-03-01	36407623	36407880	..	1	88	[]	47.7	2.5e-16	-
759	mouse	>chain43 Position=17:36558570-36561661(+) Name=mm_Gm8868 GeneID=ENSMUSG00000092332 ProteinID=None Score=147.7 E-value=5.1e-45 Length=3092 Comment=Overlaps single annotation; not in proteins
760	mouse	alpha1	17	18/28	36558570	36558671	..	1	34	[.	20.8	2.4e-06	+
761	mouse	alpha2	17	19/28	36559107	36559382	..	89	180	.]	73.9	4.2e-22	+
762	mouse	Ig	17	2014-10-08	36561404	36561661	..	1	88	[]	53	5.1e-18	+
763	mouse	>chain44 Position=3:86986987-86988548(+) Name=mm_Cd1d2 GeneID=ENSMUSG00000041750 ProteinID=ENSMUSP00000039583 Score=138.1 E-value=1.2e-41 Length=1562 Comment=Overlaps single annotation & in proteins
764	mouse	alpha1	3	2013-10-01	86986987	86987232	..	1	83	[.	52.3	1.1e-15	+
765	mouse	alpha2	3	2013-11-01	86987542	86987820	..	89	180	.]	55.1	1.6e-16	+
766	mouse	Ig	3	2014-02-01	86988354	86988548	..	22	88	.]	30.7	6.7e-11	+
767	mouse	>chain45 Position=17:36065297-36067779(-) Name=mm_Gm8810 GeneID=ENSMUSG00000091373 ProteinID=None Score=112.3 E-value=1.8e-33 Length=2483 Comment=Overlaps single annotation; not in proteins
768	mouse	alpha1	17	38/50	36067684	36067779	..	1	32	[.	18.4	1.2e-05	-
769	mouse	alpha2	17	39/50	36067171	36067362	..	87	147	..	35.8	8.6e-11	-
770	mouse	Ig	17	13/18	36066122	36066379	..	1	88	[]	54.5	1.6e-18	-
771	mouse	C-term	17	2026-11-01	36065297	36065332	..	18	29	.]	3.6	1.1	-
772	mouse	>chain46 Position=17:36701636-36703209(-) Name=mm_Gm8877 GeneID=ENSMUSG00000092298 ProteinID=None Score=95.4 E-value=9.7e-29 Length=1574 Comment=Overlaps single annotation; not in proteins
773	mouse	alpha1	17	1950-09-01	36702985	36703209	..	11	84	..	18.8	9.3e-06	-
774	mouse	alpha2	17	1943-10-01	36702503	36702718	..	89	160	..	57.3	3.6e-17	-
775	mouse	Ig	17	2018-04-01	36701636	36701800	..	32	88	.]	19.3	2.9e-07	-
776	mouse	>chain47 Position=17:36978664-36981332(-) Name=mm_2410137M14Rik GeneID=ENSMUSG00000064308 ProteinID=None Score=68.5 E-value=1.7e-21 Length=2669 Comment=Overlaps single annotation; not in proteins
777	mouse	alpha1	17	1947-07-01	36981138	36981332	..	29	89	..	9.7	0.0044	-
778	mouse	alpha2	17	1943-06-01	36980633	36980683	..	164	180	.]	8.8	0.0084	-
779	mouse	Ig	17	2013-02-01	36978664	36978921	..	1	88	[]	50	4.6e-17	-
780	mouse	>chain48 Position=17:36210909-36216059(-) Name=mm_Gm20392 GeneID=ENSMUSG00000092362 ProteinID=None Score=62.7 E-value=1.8e-19 Length=5151 Comment=Overlaps multiple annotations; none in proteins: (Gm20392, ENSMUSG00000092362);(Gm5682, ENSMUSG00000092265)
781	mouse	alpha1	17	21/47	36215910	36216059	..	44	89	..	18.7	1e-05	-
782	mouse	alpha2	17	22/50	36215473	36215523	..	163	180	.]	6.9	0.03	-
783	mouse	Ig	17	2014-12-04	36210909	36211178	..	1	88	[]	37.1	6e-13	-
784	mouse	>chain49 Position=7:18041285-18043860(-) Name=mm_chain49 GeneID=None ProteinID=None Score=11.1 E-value=0.0022 Length=2576 Comment=No overlapping annotations
785	mouse	alpha1	7	2014-08-03	18043672	18043860	..	1	67	[.	4.5	0.15	-
786	mouse	alpha2	7	2014-08-04	18043224	18043370	..	125	180	.]	4.2	0.2	-
787	mouse	Ig	7	2014-03-01	18041285	18041554	..	1	88	[]	2.4	0.075	-
788	dog	>chain01 Position=12:933548-936109(+) Name=cf_DLA-12 GeneID=ENSCAFG00000032222 ProteinID=ENSCAFP00000031424 Score=383.0 E-value=2.1e-110 Length=2562 Comment=Overlaps single annotation & in proteins
789	dog	alpha1	12	2013-03-01	933548	933829	..	1	89	[.	142	2.1e-41	+
790	dog	alpha2	12	2013-02-01	934090	934371	..	88	180	.]	158.2	3.2e-46	+
791	dog	Ig	12	2014-05-01	934976	935233	..	1	88	[]	65.9	2.6e-21	+
792	dog	C-term	12	2023-02-01	936062	936109	..	14	29	.]	16.9	0.0012	+
793	dog	>chain02 Position=12:892933-895431(-) Name=cf_DLA88 GeneID=ENSCAFG00000000487 ProteinID=ENSCAFP00000000718 Score=376.8 E-value=1.6e-108 Length=2499 Comment=Overlaps single annotation & in proteins
794	dog	alpha1	12	18/20	895150	895431	..	1	89	[.	138.3	2.7e-40	-
795	dog	alpha2	12	2014-12-01	894677	894958	..	88	180	.]	155.4	2.3e-45	-
796	dog	Ig	12	2014-06-06	893812	894069	..	1	88	[]	66.2	2.2e-21	-
797	dog	C-term	12	14/18	892933	892980	..	14	29	.]	16.9	0.0012	-
798	dog	>chain03 Position=12:983833-986467(+) Name=cf_DLA-64 GeneID=ENSCAFG00000000500 ProteinID=ENSCAFP00000031410 Score=370.2 E-value=1.5e-106 Length=2635 Comment=Overlaps single annotation & in proteins
799	dog	alpha1	12	2013-05-01	983833	984114	..	1	89	[.	126.7	6.9e-37	+
800	dog	alpha2	12	2013-04-01	984395	984670	..	89	180	.]	162.9	1.4e-47	+
801	dog	Ig	12	2014-04-01	985333	985590	..	1	88	[]	63.7	1.3e-20	+
802	dog	C-term	12	2023-03-01	986420	986467	..	14	29	.]	16.9	0.0012	+
803	dog	>chain04 Position=18:41142781-41145286(+) Name=cf_DLA-79 GeneID=ENSCAFG00000008234 ProteinID=ENSCAFP00000012096 Score=319.9 E-value=1e-91 Length=2506 Comment=Overlaps single annotation & in proteins
804	dog	alpha1	18	2014-11-01	41142781	41143065	..	1	89	[.	106.4	7.3e-31	+
805	dog	alpha2	18	2014-10-02	41143263	41143544	..	88	180	.]	149	1.7e-43	+
806	dog	Ig	18	2014-01-01	41144149	41144406	..	1	88	[]	61.4	7.3e-20	+
807	dog	C-term	18	2025-03-01	41145254	41145286	..	1	12	[.	3.1	11	+
808	dog	>chain05 Position=12:1012553-1021445(-) Name=cf_DLA88 GeneID=ENSCAFG00000000492 ProteinID=ENSCAFP00000000727 Score=316.3 E-value=7.4e-90 Length=8893 Comment=Overlaps single annotation & in proteins
809	dog	alpha1	12	2013-09-01	1021164	1021445	..	1	89	[.	131.9	2.1e-38	-
810	dog	alpha2	12	17/20	1020691	1020972	..	88	180	.]	155.4	2.3e-45	-
811	dog	Ig	12	2014-04-04	1013384	1013548	..	32	88	.]	27.2	6.1e-09	-
812	dog	C-term	12	22/23	1012553	1012582	..	12	21	..	1.8	25	-
813	dog	>chain06 Position=6:9623328-9626753(-) Name=cf_AZGP1 GeneID=ENSCAFG00000014889 ProteinID=ENSCAFP00000021945 Score=296.9 E-value=2.7e-86 Length=3426 Comment=Overlaps single annotation & in proteins
814	dog	alpha1	6	2023-03-01	9626505	9626753	..	1	84	[.	101.2	2.5e-29	-
815	dog	alpha2	6	2023-04-01	9624201	9624482	..	88	180	.]	158.2	3.3e-46	-
816	dog	Ig	6	2014-01-01	9623328	9623588	..	1	88	[]	37.5	3.3e-12	-
817	dog	>chain07 Position=35:24033561-24036503(+) Name=cf_HFE GeneID=ENSCAFG00000010925 ProteinID=ENSCAFP00000016096 Score=277.4 E-value=5.1e-79 Length=2943 Comment=Overlaps single annotation & in proteins
818	dog	alpha1	35	2014-10-04	24033561	24033839	..	1	90	[.	90.3	4.2e-26	+
819	dog	alpha2	35	2014-09-06	24033991	24034272	..	87	180	.]	132.4	1.4e-38	+
820	dog	Ig	35	2014-04-03	24035041	24035298	..	1	88	[]	54.6	1.1e-17	+
821	dog	C-term	35	2013-09-01	24036459	24036503	..	1	15	[.	0.1	79	+
822	dog	>chain08 Position=1:106963801-106989648(-) Name=cf_FCGRT GeneID=ENSCAFG00000003625 ProteinID=ENSCAFP00000005404 Score=220.4 E-value=1.2e-61 Length=25848 Comment=Overlaps multiple annotations; one in proteins
823	dog	alpha1	1	2013-05-01	106989409	106989648	..	1	80	[.	83.7	3.7e-24	-
824	dog	alpha2	1	2013-06-01	106989028	106989309	..	87	180	.]	102.9	8e-30	-
825	dog	Ig	1	2014-04-01	106984155	106984406	..	1	88	[]	32.8	9.9e-11	-
826	dog	C-term	1	2021-09-01	106963801	106963848	..	1	16	[.	1	42	-
827	dog	>chain09 Position=38:23317871-23319502(-) Name=cf_CD1B GeneID=ENSCAFG00000024889 ProteinID=ENSCAFP00000016818 Score=190.6 E-value=5.1e-55 Length=1632 Comment=Overlaps single annotation & in proteins
828	dog	alpha1	38	13/17	23319242	23319502	..	1	88	[.	62.9	5.7e-18	-
829	dog	alpha2	38	2014-09-01	23318371	23318655	..	88	180	.]	82.4	9e-24	-
830	dog	Ig	38	2014-06-06	23317871	23318134	..	1	88	[]	45.3	1e-14	-
831	dog	>chain10 Position=38:23455331-23457040(-) Name=cf_chain10 GeneID=ENSCAFG00000031841 ProteinID=ENSCAFP00000040338 Score=184.7 E-value=2.5e-53 Length=1710 Comment=Overlaps single annotation & in proteins
832	dog	alpha1	38	2017-04-01	23456768	23457040	..	1	100	[.	58.1	1.4e-16	-
833	dog	alpha2	38	2014-04-01	23455807	23456097	..	86	180	.]	80.2	4e-23	-
834	dog	Ig	38	2014-06-01	23455331	23455594	..	1	88	[]	46.4	4.5e-15	-
835	dog	>chain11 Position=38:23380178-23384680(-) Name=cf_CD1A6 GeneID=ENSCAFG00000023677 ProteinID=ENSCAFP00000016817 Score=179.6 E-value=8.8e-50 Length=4503 Comment=Overlaps multiple annotations; one in proteins
836	dog	alpha1	38	2017-10-01	23384456	23384680	..	1	76	[.	56.9	3.2e-16	-
837	dog	alpha2	38	2014-06-03	23383470	23383748	..	89	180	.]	76.8	4.1e-22	-
838	dog	Ig	38	2014-03-02	23383024	23383287	..	1	88	[]	43.8	3.2e-14	-
839	dog	C-term	38	2014-08-02	23380178	23380234	..	1	19	[.	2.1	21	-
840	dog	>chain12 Position=38:23347787-23349491(-) Name=cf_chain12 GeneID=ENSCAFG00000023735 ProteinID=ENSCAFP00000035027 Score=175.9 E-value=1.2e-50 Length=1705 Comment=Overlaps single annotation & in proteins
841	dog	alpha1	38	2014-06-05	23349279	23349491	..	1	72	[.	47.7	1.8e-13	-
842	dog	alpha2	38	2014-08-01	23348263	23348550	..	87	180	.]	82.7	7.7e-24	-
843	dog	Ig	38	2014-06-04	23347787	23348050	..	1	88	[]	45.5	8.9e-15	-
844	dog	>chain13 Position=JH374180.1:2244-3945(+) Name=cf_CD1A8 GeneID=ENSCAFG00000025281 ProteinID=ENSCAFP00000016822 Score=175.1 E-value=2.1e-50 Length=1702 Comment=Overlaps single annotation & in proteins
845	dog	alpha1	JH374180.1	2014-01-01	2244	2456	..	1	72	[.	47.9	1.6e-13	+
846	dog	alpha2	JH374180.1	2014-01-01	3184	3471	..	87	180	.]	82.4	9.2e-24	+
847	dog	Ig	JH374180.1	2014-01-01	3682	3945	..	1	88	[]	44.8	1.4e-14	+
848	dog	>chain14 Position=38:23295855-23297490(-) Name=cf_CD1E GeneID=ENSCAFG00000011437 ProteinID=ENSCAFP00000016826 Score=174.1 E-value=4.9e-50 Length=1636 Comment=Overlaps single annotation & in proteins
849	dog	alpha1	38	2014-10-01	23297266	23297490	..	1	76	[.	41.6	1.1e-11	-
850	dog	alpha2	38	2014-11-01	23296336	23296614	..	89	180	.]	91	2.6e-26	-
851	dog	Ig	38	2014-03-03	23295855	23296118	..	1	88	[]	41.5	1.7e-13	-
852	dog	>chain15 Position=38:23328749-23330959(-) Name=cf_CD1D GeneID=ENSCAFG00000024030 ProteinID=ENSCAFP00000016820 Score=164.1 E-value=4.1e-47 Length=2211 Comment=Overlaps single annotation & in proteins
853	dog	alpha1	38	2017-11-01	23330705	23330959	..	1	86	[.	48	1.4e-13	-
854	dog	alpha2	38	2017-12-01	23329241	23329519	..	89	180	.]	72.6	7.6e-21	-
855	dog	Ig	38	2014-06-05	23328749	23329012	..	1	88	[]	43.5	3.9e-14	-
856	dog	>chain16 Position=38:23437375-23439070(-) Name=cf_chain16 GeneID=ENSCAFG00000023735 ProteinID=ENSCAFP00000035027 Score=160.7 E-value=3.9e-46 Length=1696 Comment=Overlaps multiple annotations; one in proteins
857	dog	alpha1	38	2017-05-01	23438888	23439070	..	1	62	[.	43.5	3.2e-12	-
858	dog	alpha2	38	2014-05-01	23437849	23438130	..	89	180	.]	72.9	5.8e-21	-
859	dog	Ig	38	2014-03-01	23437375	23437635	..	1	88	[]	44.3	2.1e-14	-
860	dog	>chain17 Position=38:23363410-23365089(-) Name=cf_chain17 GeneID=ENSCAFG00000023735 ProteinID=ENSCAFP00000035027 Score=157.6 E-value=6.3e-45 Length=1680 Comment=Overlaps single annotation & in proteins
861	dog	alpha1	38	2014-07-01	23364829	23365089	..	1	88	[.	54.1	2.2e-15	-
862	dog	alpha2	38	2014-06-04	23363868	23364152	..	87	180	.]	71	2.2e-20	-
863	dog	Ig	38	2014-03-03	23363410	23363661	..	1	88	[]	32.5	1.3e-10	-
864	dog	>chain18 Position=38:23490486-23491711(-) Name=cf_CD1D GeneID=ENSCAFG00000030554 ProteinID=ENSCAFP00000016814 Score=138.2 E-value=2.1e-39 Length=1226 Comment=Overlaps single annotation & in proteins
865	dog	alpha1	38	2017-01-01	23491481	23491711	..	11	88	..	20.8	1.6e-05	-
866	dog	alpha2	38	2014-06-01	23491101	23491379	..	89	180	.]	75.9	7.6e-22	-
867	dog	Ig	38	2014-03-01	23490486	23490749	..	1	88	[]	41.5	1.7e-13	-
868	dog	>chain19 Position=7:14523431-14528827(+) Name=cf_IER5 GeneID=ENSCAFG00000029718 ProteinID=None Score=96.9 E-value=7.9e-27 Length=5397 Comment=Overlaps single annotation; not in proteins
869	dog	alpha1	7	2014-11-04	14523431	14523610	..	1	67	[.	21.1	1.3e-05	+
870	dog	alpha2	7	2017-06-01	14524491	14524739	..	89	180	.]	48.8	8.4e-14	+
871	dog	Ig	7	2014-01-01	14528612	14528827	..	1	72	[.	27	7.2e-09	+
872	dog	>chain20 Position=38:23424398-23426095(-) Name=cf_chain20 GeneID=ENSCAFG00000023735 ProteinID=ENSCAFP00000035027 Score=80.5 E-value=3.2e-22 Length=1698 Comment=Overlaps single annotation & in proteins
873	dog	alpha1	38	2017-06-01	23425889	23426095	..	1	70	[.	28.7	7.2e-08	-
874	dog	alpha2	38	2014-06-01	23424874	23424948	..	156	180	.]	15	0.00085	-
875	dog	Ig	38	2014-06-02	23424398	23424661	..	1	88	[]	36.8	5.3e-12	-
876	dog	>chain21 Position=38:23403891-23405377(-) Name=cf_chain21 GeneID=ENSCAFG00000023735 ProteinID=ENSCAFP00000035027 Score=42.9 E-value=1.9e-10 Length=1487 Comment=Overlaps single annotation & in proteins
877	dog	alpha1	38	2017-08-01	23405273	23405377	..	28	62	..	2.5	4.1	-
878	dog	alpha2	38	2014-06-02	23404221	23404391	..	125	180	.]	30.2	2.7e-08	-
879	dog	Ig	38	2014-03-02	23403891	23404007	..	1	39	[.	10.2	0.0017	-
880	cow	>chain01 Position=23:28502997-28505915(-) Name=bt_BOLA GeneID=ENSBTAG00000002069 ProteinID=ENSBTAP00000031126 Score=408.8 E-value=7e-118 Length=2919 Comment=Overlaps single annotation & in proteins
881	cow	alpha1	23	2023-04-01	28505634	28505915	..	1	89	[.	145.7	1.8e-42	-
882	cow	alpha2	23	2022-03-01	28505164	28505445	..	88	180	.]	177.5	6.7e-52	-
883	cow	Ig	23	2014-08-01	28503871	28504128	..	1	88	[]	64.3	8.7e-21	-
884	cow	C-term	23	2027-03-01	28502997	28503047	..	13	29	.]	21.3	6.7e-05	-
885	cow	>chain02 Position=23:28470224-28473004(-) Name=bt_JSP.1 GeneID=ENSBTAG00000020116 ProteinID=ENSBTAP00000011795 Score=401.8 E-value=8.6e-116 Length=2781 Comment=Overlaps single annotation & in proteins
886	cow	alpha1	23	2016-01-01	28472723	28473004	..	1	89	[.	141.1	4e-41	-
887	cow	alpha2	23	2022-04-01	28472254	28472535	..	88	180	.]	175.9	2e-51	-
888	cow	Ig	23	2014-08-02	28471098	28471355	..	1	88	[]	63.5	1.6e-20	-
889	cow	C-term	23	2024-05-01	28470224	28470274	..	13	29	.]	21.3	6.7e-05	-
890	cow	>chain03 Position=23:28355165-28357959(-) Name=bt_BOLA-NC GeneID=ENSBTAG00000019386 ProteinID=ENSBTAP00000021451 Score=384.4 E-value=1.1e-110 Length=2795 Comment=Overlaps single annotation & in proteins
891	cow	alpha1	23	2022-05-01	28357678	28357959	..	1	89	[.	133.6	6.3e-39	-
892	cow	alpha2	23	2022-06-01	28357207	28357488	..	88	180	.]	164.9	3.5e-48	-
893	cow	Ig	23	2014-06-02	28356035	28356292	..	1	88	[]	64.6	7.3e-21	-
894	cow	C-term	23	2024-10-01	28355165	28355215	..	13	29	.]	21.3	6.7e-05	-
895	cow	>chain04 Position=23:27863473-27865992(+) Name=bt_BOLA GeneID=ENSBTAG00000022590 ProteinID=ENSBTAP00000035741 Score=370.4 E-value=1.4e-106 Length=2520 Comment=Overlaps single annotation & in proteins
896	cow	alpha1	23	14/16	27863473	27863754	..	1	89	[.	127.2	5.1e-37	+
897	cow	alpha2	23	17/19	27863964	27864251	..	86	180	.]	156.6	9.8e-46	+
898	cow	Ig	23	2014-09-08	27864865	27865122	..	1	88	[]	65.3	4.2e-21	+
899	cow	C-term	23	21/26	27865942	27865992	..	13	29	.]	21.3	6.7e-05	+
900	cow	>chain05 Position=23:27689770-27692225(+) Name=bt_chain05 GeneID=ENSBTAG00000012208 ProteinID=ENSBTAP00000016194 Score=370.2 E-value=1.7e-106 Length=2456 Comment=Overlaps single annotation & in proteins
901	cow	alpha1	23	2016-11-01	27689770	27690051	..	1	89	[.	127.8	3.4e-37	+
902	cow	alpha2	23	2018-12-01	27690215	27690496	..	88	180	.]	157.4	6e-46	+
903	cow	Ig	23	2014-03-03	27691080	27691337	..	1	88	[]	65.4	3.9e-21	+
904	cow	C-term	23	20/30	27692175	27692225	..	13	29	.]	19.6	0.00021	+
905	cow	>chain06 Position=23:27647460-27651819(+) Name=bt_BOLA GeneID=ENSBTAG00000005182 ProteinID=ENSBTAP00000031125 Score=368.1 E-value=6.2e-106 Length=4360 Comment=Overlaps single annotation & in proteins
906	cow	alpha1	23	14/19	27647460	27647741	..	1	89	[.	129.2	1.3e-37	+
907	cow	alpha2	23	2016-10-01	27647929	27648207	..	88	180	.]	155.8	1.8e-45	+
908	cow	Ig	23	2014-05-04	27650678	27650935	..	1	88	[]	66.4	1.9e-21	+
909	cow	C-term	23	20/26	27651769	27651819	..	13	29	.]	16.7	0.0014	+
910	cow	>chain07 Position=16:63652896-63655404(+) Name=bt_MR1 GeneID=ENSBTAG00000009924 ProteinID=ENSBTAP00000013095 Score=325.4 E-value=3.3e-95 Length=2509 Comment=Overlaps single annotation & in proteins
911	cow	alpha1	16	2014-10-06	63652896	63653171	..	1	89	[.	106.5	6.9e-31	+
912	cow	alpha2	16	2014-08-02	63653824	63654099	..	89	180	.]	161.4	3.7e-47	+
913	cow	Ig	16	2014-04-02	63655138	63655404	..	1	88	[]	57.5	1.3e-18	+
914	cow	>chain08 Position=25:36982591-36984540(-) Name=bt_AZGP1 GeneID=ENSBTAG00000026236 ProteinID=ENSBTAP00000037042 Score=304.5 E-value=1.1e-88 Length=1950 Comment=Overlaps single annotation & in proteins
915	cow	alpha1	25	2016-06-01	36984304	36984540	..	1	80	[.	102.8	8.9e-30	-
916	cow	alpha2	25	2014-11-04	36983273	36983554	..	88	180	.]	155.4	2.3e-45	-
917	cow	Ig	25	2014-01-01	36982591	36982845	..	1	88	[]	46.3	5.2e-15	-
918	cow	>chain09 Position=23:27842654-27852650(+) Name=bt_chain09 GeneID=ENSBTAG00000007075 ProteinID=ENSBTAP00000009299 Score=298.3 E-value=2.9e-85 Length=9997 Comment=Overlaps single annotation & in proteins
919	cow	alpha1	23	14/18	27842654	27842935	..	1	89	[.	126.5	8e-37	+
920	cow	alpha2	23	15/18	27843197	27843406	..	110	180	.]	111.8	1.8e-32	+
921	cow	Ig	23	2014-09-07	27844723	27844980	..	1	88	[]	58.4	6.9e-19	+
922	cow	C-term	23	22/30	27852564	27852650	..	1	29	[]	1.6	29	+
923	cow	>chain10 Position=23:28302417-28306062(+) Name=bt_chain10 GeneID=ENSBTAG00000038619 ProteinID=ENSBTAP00000048068 Score=293.8 E-value=5.3e-86 Length=3646 Comment=Overlaps single annotation & in proteins
924	cow	alpha1	23	18/19	28302417	28302689	..	1	89	[.	87.7	2.5e-25	+
925	cow	alpha2	23	19/19	28304694	28304969	..	89	180	.]	141.2	3.7e-41	+
926	cow	Ig	23	2014-09-09	28305805	28306062	..	1	88	[]	64.9	5.7e-21	+
927	cow	>chain11 Position=7:41789508-41797877(-) Name=bt_chain11 GeneID=ENSBTAG00000004815 ProteinID=ENSBTAP00000006320 Score=289.5 E-value=1.6e-82 Length=8370 Comment=Overlaps single annotation & in proteins
928	cow	alpha1	7	17/18	41797599	41797877	..	1	91	[.	104.4	2.8e-30	-
929	cow	alpha2	7	2014-12-01	41796274	41796549	..	89	180	.]	128.9	1.6e-37	-
930	cow	Ig	7	2014-01-01	41791985	41792242	..	1	88	[]	53.9	1.9e-17	-
931	cow	C-term	7	20/23	41789508	41789576	..	1	23	[.	2.3	19	-
932	cow	>chain12 Position=23:28330913-28333698(-) Name=bt_chain12 GeneID=ENSBTAG00000005146 ProteinID=ENSBTAP00000025832 Score=285.1 E-value=2.7e-80 Length=2786 Comment=Overlaps single annotation & in proteins
933	cow	alpha1	23	2022-07-01	28333417	28333698	..	1	89	[.	131.7	2.4e-38	-
934	cow	alpha2	23	2023-06-01	28333008	28333229	..	88	160	..	108.5	1.8e-31	-
935	cow	Ig	23	2014-08-04	28331878	28332039	..	1	54	[.	23.6	9.2e-08	-
936	cow	C-term	23	2024-11-01	28330913	28330963	..	13	29	.]	21.3	6.7e-05	-
937	cow	>chain13 Position=23:27715371-27718199(+) Name=bt_BT.105339 GeneID=ENSBTAG00000001476 ProteinID=ENSBTAP00000026794 Score=284.4 E-value=3.7e-81 Length=2829 Comment=Overlaps single annotation & in proteins
938	cow	alpha1	23	15/19	27715371	27715652	..	1	89	[.	127.1	5.4e-37	+
939	cow	alpha2	23	13/16	27715963	27716136	..	122	180	.]	85.8	9.4e-25	+
940	cow	Ig	23	2014-05-05	27717074	27717331	..	1	88	[]	62.7	2.8e-20	+
941	cow	C-term	23	21/30	27718149	27718199	..	13	29	.]	8.8	0.26	+
942	cow	>chain14 Position=23:31617675-31635117(+) Name=bt_HFE GeneID=ENSBTAG00000013065 ProteinID=ENSBTAP00000017371 Score=278.0 E-value=5e-79 Length=17443 Comment=Overlaps single annotation & in proteins
943	cow	alpha1	23	2014-07-02	31617675	31617950	..	1	89	[.	94.7	2.2e-27	+
944	cow	alpha2	23	2014-07-03	31618404	31618676	..	90	180	.]	130.7	4.9e-38	+
945	cow	Ig	23	2014-01-01	31619786	31620043	..	1	88	[]	51.3	1.3e-16	+
946	cow	C-term	23	2022-03-01	31635037	31635117	..	1	29	[]	1.3	36	+
947	cow	>chain15 Position=18:56416586-56430488(+) Name=bt_FCGRT GeneID=ENSBTAG00000013926 ProteinID=ENSBTAP00000018500 Score=207.5 E-value=9.4e-58 Length=13903 Comment=Overlaps multiple annotations; one in proteins
948	cow	alpha1	18	2014-10-06	56416586	56416825	..	1	80	[.	78.3	1.6e-22	+
949	cow	alpha2	18	2014-11-08	56416941	56417222	..	87	180	.]	92.9	7.5e-27	+
950	cow	Ig	18	2014-01-01	56420061	56420312	..	1	88	[]	34.6	2.7e-11	+
951	cow	C-term	18	22/27	56430396	56430488	..	1	29	[]	1.7	29	+
952	cow	>chain16 Position=3:11753955-11755658(-) Name=bt_CD1B5 GeneID=ENSBTAG00000038502 ProteinID=ENSBTAP00000012398 Score=198.5 E-value=2.8e-57 Length=1704 Comment=Overlaps single annotation & in proteins
953	cow	alpha1	3	25/27	11755398	11755658	..	1	88	[.	77	3.7e-22	-
954	cow	alpha2	3	22/27	11754448	11754726	..	89	180	.]	78.5	1.3e-22	-
955	cow	Ig	3	2014-06-03	11753955	11754212	..	1	88	[]	43	5.8e-14	-
956	cow	>chain17 Position=3:11725705-11727347(-) Name=bt_CD1E GeneID=ENSBTAG00000009421 ProteinID=ENSBTAP00000038206 Score=190.8 E-value=6.7e-55 Length=1643 Comment=Overlaps single annotation & in proteins
957	cow	alpha1	3	26/27	11727087	11727347	..	1	88	[.	58.6	1.1e-16	-
958	cow	alpha2	3	30/32	11726222	11726500	..	89	180	.]	91.6	1.8e-26	-
959	cow	Ig	3	2014-12-12	11725705	11725962	..	1	88	[]	40.6	3.4e-13	-
960	cow	>chain18 Position=3:11849341-11851113(-) Name=bt_CD1B3 GeneID=ENSBTAG00000022893 ProteinID=ENSBTAP00000013155 Score=189.8 E-value=1.1e-54 Length=1773 Comment=Overlaps single annotation & in proteins
961	cow	alpha1	3	18/27	11850853	11851113	..	1	88	[.	71	2.2e-20	-
962	cow	alpha2	3	21/27	11849907	11850185	..	89	180	.]	76.7	4.6e-22	-
963	cow	Ig	3	2014-12-09	11849341	11849598	..	1	88	[]	42.1	1.1e-13	-
964	cow	>chain19 Position=3:11903102-11906623(-) Name=bt_chain19 GeneID=ENSBTAG00000026180 ProteinID=ENSBTAP00000001274 Score=186.7 E-value=1.1e-53 Length=3522 Comment=Overlaps single annotation & in proteins
965	cow	alpha1	3	24/32	11906363	11906623	..	1	88	[.	72.6	7.8e-21	-
966	cow	alpha2	3	25/32	11905418	11905696	..	89	180	.]	74.8	1.7e-21	-
967	cow	Ig	3	2014-07-03	11903102	11903359	..	1	88	[]	39.3	8.5e-13	-
968	cow	>chain20 Position=3:11784601-11786208(-) Name=bt_chain20 GeneID=ENSBTAG00000000963 ProteinID=ENSBTAP00000001272 Score=185.3 E-value=2.8e-53 Length=1608 Comment=Overlaps single annotation & in proteins
969	cow	alpha1	3	21/27	11785948	11786208	..	1	88	[.	69.6	5.8e-20	-
970	cow	alpha2	3	29/32	11785094	11785378	..	88	180	.]	74.7	1.9e-21	-
971	cow	Ig	3	2014-12-11	11784601	11784858	..	1	88	[]	41	2.5e-13	-
972	cow	>chain21 Position=3:11994653-11996562(-) Name=bt_CD1A GeneID=ENSBTAG00000038263 ProteinID=ENSBTAP00000009739 Score=183.2 E-value=7.8e-53 Length=1910 Comment=Overlaps single annotation & in proteins
973	cow	alpha1	3	13/27	11996338	11996562	..	1	76	[.	49.9	3.9e-14	-
974	cow	alpha2	3	23/32	11995400	11995678	..	89	180	.]	88	2e-25	-
975	cow	Ig	3	2014-07-02	11994653	11994880	..	11	88	.]	45.3	1e-14	-
976	cow	>chain22 Position=3:11537780-11539323(-) Name=bt_CD1A GeneID=ENSBTAG00000039366 ProteinID=ENSBTAP00000050624 Score=177.5 E-value=4.2e-51 Length=1544 Comment=Overlaps single annotation & in proteins
977	cow	alpha1	3	24/27	11539063	11539323	..	1	88	[.	41.5	1.2e-11	-
978	cow	alpha2	3	31/32	11538260	11538553	..	85	180	.]	90.6	3.5e-26	-
979	cow	Ig	3	2014-07-06	11537780	11538007	..	11	88	.]	45.4	1e-14	-
980	cow	>chain23 Position=23:27600454-27602353(+) Name=bt_chain23 GeneID=ENSBTAG00000008959 ProteinID=ENSBTAP00000035745 Score=176.9 E-value=2.2e-50 Length=1900 Comment=Overlaps single annotation & in proteins
981	cow	alpha1	23	2016-09-01	27600454	27600678	..	1	74	[.	109.2	1.1e-31	+
982	cow	alpha2	23	2018-10-01	27601142	27601279	..	134	180	.]	45	1.1e-12	+
983	cow	Ig	23	2014-05-03	27602192	27602353	..	1	54	[.	22.7	1.8e-07	+
984	cow	>chain24 Position=3:12187739-12189538(-) Name=bt_chain24 GeneID=ENSBTAG00000039993 ProteinID=ENSBTAP00000053071 Score=174.5 E-value=3.9e-50 Length=1800 Comment=Overlaps single annotation & in proteins
985	cow	alpha1	3	16/32	12189293	12189538	..	1	83	[.	44.3	1.9e-12	-
986	cow	alpha2	3	17/32	12188723	12188998	..	90	180	.]	87.4	3.2e-25	-
987	cow	Ig	3	2014-07-01	12187739	12187996	..	1	88	[]	42.8	6.4e-14	-
988	cow	>chain25 Position=3:11881620-11883417(-) Name=bt_chain25 GeneID=ENSBTAG00000038426 ProteinID=ENSBTAP00000031077 Score=170.9 E-value=4.4e-49 Length=1798 Comment=Overlaps multiple annotations; one in proteins
989	cow	alpha1	3	17/27	11883157	11883417	..	1	88	[.	57.8	1.8e-16	-
990	cow	alpha2	3	18/27	11882214	11882489	..	89	180	.]	70.2	4e-20	-
991	cow	Ig	3	2014-06-02	11881620	11881877	..	1	88	[]	42.9	6.1e-14	-
992	cow	>chain26 Position=23:27725380-27727018(-) Name=bt_chain26 GeneID=ENSBTAG00000010166 ProteinID=ENSBTAP00000013413 Score=168.6 E-value=3.3e-48 Length=1639 Comment=Overlaps single annotation & in proteins
993	cow	alpha1	23	2016-04-01	27726782	27727018	..	1	80	[.	84.9	1.7e-24	-
994	cow	alpha2	23	2023-10-01	27726237	27726506	..	88	180	.]	48.3	1.2e-13	-
995	cow	Ig	23	2014-08-05	27725380	27725643	..	1	88	[]	35.4	1.6e-11	-
996	cow	>chain27 Position=19:19951498-19966398(+) Name=bt_chain27 GeneID=ENSBTAG00000007238 ProteinID=ENSBTAP00000009522 Score=165.7 E-value=1.2e-46 Length=14901 Comment=Overlaps single annotation & in proteins
997	cow	alpha1	19	14/14	19951498	19951737	..	1	80	[.	73.6	3.9e-21	+
998	cow	alpha2	19	2014-10-10	19952006	19952287	..	88	180	.]	86.5	5.6e-25	+
999	cow	Ig	19	2014-01-01	19966129	19966398	..	1	88	[]	5.6	0.053	+
1000	cow	>chain28 Position=3:12171328-12173150(-) Name=bt_chain28 GeneID=ENSBTAG00000047776 ProteinID=ENSBTAP00000012703 Score=163.1 E-value=8.5e-47 Length=1823 Comment=Overlaps single annotation & in proteins
1001	cow	alpha1	3	2027-11-01	12172863	12173150	..	1	105	[.	39.4	5.1e-11	-
1002	cow	alpha2	3	18/32	12172313	12172591	..	89	180	.]	81.3	1.9e-23	-
1003	cow	Ig	3	2014-12-01	12171328	12171585	..	1	88	[]	42.4	8.8e-14	-
1004	cow	>chain29 Position=3:12142237-12144049(-) Name=bt_CD1D GeneID=ENSBTAG00000024960 ProteinID=ENSBTAP00000033859 Score=162.3 E-value=1.6e-46 Length=1813 Comment=Overlaps single annotation & in proteins
1005	cow	alpha1	3	19/32	12143804	12144049	..	1	83	[.	40.9	1.8e-11	-
1006	cow	alpha2	3	2027-12-01	12143211	12143495	..	87	180	.]	79.4	7.2e-23	-
1007	cow	Ig	3	2014-12-02	12142237	12142494	..	1	88	[]	42	1.2e-13	-
1008	cow	>chain30 Position=3:12111049-12112873(-) Name=bt_chain30 GeneID=ENSBTAG00000047988 ProteinID=ENSBTAP00000051276 Score=162.2 E-value=1.5e-46 Length=1825 Comment=Overlaps single annotation & in proteins
1009	cow	alpha1	3	20/32	12112628	12112873	..	1	83	[.	47.7	1.7e-13	-
1010	cow	alpha2	3	13/27	12112035	12112313	..	89	180	.]	72.3	9.2e-21	-
1011	cow	Ig	3	2014-12-03	12111049	12111306	..	1	88	[]	42.2	9.9e-14	-
1012	cow	>chain31 Position=3:12036739-12038669(-) Name=bt_chain31 GeneID=None ProteinID=None Score=158.2 E-value=2.7e-45 Length=1931 Comment=No overlapping annotations
1013	cow	alpha1	3	14/27	12038472	12038669	..	1	67	[.	37.1	2.4e-10	-
1014	cow	alpha2	3	2027-12-01	12037492	12037770	..	89	180	.]	79.7	6e-23	-
1015	cow	Ig	3	2014-12-05	12036739	12036972	..	11	88	.]	41.4	1.9e-13	-
1016	cow	>chain32 Position=3:11853516-11859752(-) Name=bt_chain32 GeneID=None ProteinID=None Score=131.9 E-value=1.8e-35 Length=6237 Comment=No overlapping annotations
1017	cow	alpha1	3	19/27	11859591	11859752	..	1	55	[.	33.7	2.5e-09	-
1018	cow	alpha2	3	20/27	11858376	11858654	..	89	180	.]	59.2	7.1e-17	-
1019	cow	Ig	3	2014-07-04	11857883	11858140	..	1	88	[]	38.1	2.2e-12	-
1020	cow	C-term	3	23/28	11853516	11853551	..	18	29	.]	0.9	46	-
1021	cow	>chain33 Position=23:28393697-28398497(-) Name=bt_chain33 GeneID=None ProteinID=None Score=125.2 E-value=1.2e-33 Length=4801 Comment=No overlapping annotations
1022	cow	alpha1	23	2023-05-01	28398306	28398497	..	31	89	..	44	2.3e-12	-
1023	cow	alpha2	23	2016-02-01	28396724	28396849	..	131	180	.]	30	3.1e-08	-
1024	cow	Ig	23	2014-08-02	28394554	28394808	..	1	88	[]	46.8	3.6e-15	-
1025	cow	C-term	23	2024-08-01	28393697	28393747	..	13	29	.]	4.4	4.6	-
1026	cow	>chain34 Position=23:27661963-27663563(-) Name=bt_chain34 GeneID=ENSBTAG00000010166 ProteinID=ENSBTAP00000013413 Score=124.6 E-value=1.9e-35 Length=1601 Comment=Overlaps single annotation & in proteins
1027	cow	alpha1	23	2023-11-01	27663438	27663563	..	1	42	[.	35.4	7.6e-10	-
1028	cow	alpha2	23	2023-12-01	27662823	27663092	..	88	180	.]	44.7	1.4e-12	-
1029	cow	Ig	23	2014-08-06	27661963	27662226	..	1	88	[]	44.5	1.8e-14	-
1030	cow	>chain35 Position=3:11834222-11835843(-) Name=bt_chain35 GeneID=None ProteinID=None Score=105.8 E-value=1.2e-29 Length=1622 Comment=No overlapping annotations
1031	cow	alpha1	3	19/27	11835655	11835843	..	24	86	..	37.2	2.3e-10	-
1032	cow	alpha2	3	20/27	11834749	11834982	..	89	165	..	33.5	2.8e-09	-
1033	cow	Ig	3	2014-07-05	11834222	11834479	..	1	88	[]	35.1	1.9e-11	-
1034	cow	>chain36 Position=3:11885588-11891650(-) Name=bt_chain36 GeneID=ENSBTAG00000039189 ProteinID=ENSBTAP00000051860 Score=102.6 E-value=2e-26 Length=6063 Comment=Overlaps single annotation & in proteins
1035	cow	alpha1	3	26/32	11891390	11891650	..	1	88	[.	53.5	3.4e-15	-
1036	cow	alpha2	3	16/27	11890549	11890710	..	89	141	..	27.3	2e-07	-
1037	cow	Ig	3	2014-12-08	11889952	11890197	..	1	88	[]	20.9	6.4e-07	-
1038	cow	C-term	3	24/26	11885588	11885623	..	18	29	.]	0.9	46	-
1039	cow	>chain37 Position=3:12025126-12026824(-) Name=bt_chain37 GeneID=None ProteinID=None Score=98.0 E-value=1.9e-27 Length=1699 Comment=No overlapping annotations
1040	cow	alpha1	3	21/32	12026564	12026824	..	1	88	[.	39.4	5.2e-11	-
1041	cow	alpha2	3	22/32	12025604	12025693	..	151	180	.]	18.1	0.0001	-
1042	cow	Ig	3	2014-12-06	12025126	12025353	..	11	88	.]	40.5	3.6e-13	-
1043	cow	>chain38 Position=3:11981092-11982777(-) Name=bt_chain38 GeneID=None ProteinID=None Score=96.0 E-value=9.2e-27 Length=1686 Comment=No overlapping annotations
1044	cow	alpha1	3	14/27	11982517	11982777	..	1	88	[.	38.1	1.2e-10	-
1045	cow	alpha2	3	15/27	11981701	11981826	..	85	125	..	21.9	7.7e-06	-
1046	cow	Ig	3	2014-12-07	11981092	11981319	..	11	88	.]	36	1e-11	-
1047	cow	>chain39 Position=3:11794354-11796050(-) Name=bt_chain39 GeneID=None ProteinID=None Score=92.8 E-value=8e-26 Length=1697 Comment=No overlapping annotations
1048	cow	alpha1	3	23/27	11795829	11796050	..	1	75	[.	37.9	1.4e-10	-
1049	cow	alpha2	3	28/32	11794832	11794921	..	151	180	.]	18.1	0.0001	-
1050	cow	Ig	3	2014-12-10	11794354	11794581	..	11	88	.]	36.8	5.7e-12	-
1051	chicken	>chain01 Position=16:74245-75385(-) Name=gg_BF1 GeneID=ENSGALG00000000178 ProteinID=ENSGALP00000000233 Score=334.1 E-value=8.3e-96 Length=1141 Comment=Overlaps single annotation & in proteins
1052	chicken	alpha1	16	2014-02-02	75104	75385	..	1	91	[.	103	3.3e-29	-
1053	chicken	alpha2	16	2014-04-04	74611	74883	..	89	180	.]	174.8	1.8e-50	-
1054	chicken	Ig	16	2014-05-05	74245	74502	..	1	88	[]	56.3	1.4e-17	-
1055	chicken	>chain02 Position=16:59825-60964(+) Name=gg_BFIV21 GeneID=ENSGALG00000024372 ProteinID=ENSGALP00000042920 Score=333.6 E-value=1.2e-95 Length=1140 Comment=Overlaps single annotation & in proteins
1056	chicken	alpha1	16	2014-08-02	59825	60106	..	1	91	[.	113.4	2.7e-32	+
1057	chicken	alpha2	16	2014-04-02	60327	60599	..	89	180	.]	164.1	2.8e-47	+
1058	chicken	Ig	16	2014-04-02	60707	60964	..	1	88	[]	56.1	1.6e-17	+
1059	chicken	>chain03 Position=JH375207.1:7801-8953(-) Name=gg_chain03 GeneID=ENSGALG00000024340 ProteinID=ENSGALP00000009984 Score=330.2 E-value=1.3e-94 Length=1153 Comment=Overlaps single annotation & in proteins
1060	chicken	alpha1	JH375207.1	2014-01-01	8681	8953	..	1	89	[.	104.7	1.1e-29	-
1061	chicken	alpha2	JH375207.1	2014-03-02	8163	8438	..	89	180	.]	169.3	7.6e-49	-
1062	chicken	Ig	JH375207.1	2014-01-01	7801	8058	..	1	88	[]	56.2	1.5e-17	-
1063	chicken	>chain04 Position=AADN03017514.1:1388-2540(-) Name=gg_chain04 GeneID=ENSGALG00000026292 ProteinID=ENSGALP00000023473 Score=329.5 E-value=2.1e-94 Length=1153 Comment=Overlaps single annotation & in proteins
1064	chicken	alpha1	AADN03017514.1	2014-01-01	2268	2540	..	1	89	[.	109.1	5.4e-31	-
1065	chicken	alpha2	AADN03017514.1	2014-01-01	1750	2025	..	89	180	.]	163.2	5e-47	-
1066	chicken	Ig	AADN03017514.1	2014-01-01	1388	1645	..	1	88	[]	57.2	7.7e-18	-
1067	chicken	>chain05 Position=JH375207.1:19904-21056(-) Name=gg_chain05 GeneID=ENSGALG00000027445 ProteinID=ENSGALP00000000235 Score=326.5 E-value=1.5e-93 Length=1153 Comment=Overlaps single annotation & in proteins
1068	chicken	alpha1	JH375207.1	2014-03-01	20784	21056	..	1	89	[.	106.1	4e-30	-
1069	chicken	alpha2	JH375207.1	2014-02-01	20266	20541	..	89	180	.]	163.2	5e-47	-
1070	chicken	Ig	JH375207.1	2014-01-01	19904	20161	..	1	88	[]	57.2	7.7e-18	-
1071	chicken	>chain06 Position=JH375196.1:7436-8588(-) Name=gg_chain06 GeneID=ENSGALG00000029093 ProteinID=ENSGALP00000000459 Score=325.6 E-value=3.4e-93 Length=1153 Comment=Overlaps single annotation & in proteins
1072	chicken	alpha1	JH375196.1	2014-01-01	8331	8588	..	1	97	[.	102.6	4.3e-29	-
1073	chicken	alpha2	JH375196.1	2014-01-01	7798	8073	..	89	180	.]	168.7	1.2e-48	-
1074	chicken	Ig	JH375196.1	2014-01-01	7436	7693	..	1	88	[]	54.3	6.5e-17	-
1075	chicken	>chain07 Position=AADN03013240.1:123-1275(-) Name=gg_chain07 GeneID=ENSGALG00000027293 ProteinID=ENSGALP00000021123 Score=325.6 E-value=3.4e-93 Length=1153 Comment=Overlaps single annotation & in proteins
1076	chicken	alpha1	AADN03013240.1	2014-01-01	1018	1275	..	1	97	[.	102.6	4.3e-29	-
1077	chicken	alpha2	AADN03013240.1	2014-01-01	485	760	..	89	180	.]	168.7	1.2e-48	-
1078	chicken	Ig	AADN03013240.1	2014-01-01	123	380	..	1	88	[]	54.3	6.5e-17	-
1079	chicken	>chain08 Position=16:393075-394227(-) Name=gg_chain08 GeneID=ENSGALG00000027955 ProteinID=ENSGALP00000040364 Score=324.4 E-value=6.3e-93 Length=1153 Comment=Overlaps single annotation & in proteins
1080	chicken	alpha1	16	2014-04-02	393955	394227	..	1	89	[.	103.2	3e-29	-
1081	chicken	alpha2	16	2014-02-01	393437	393712	..	89	180	.]	164	2.9e-47	-
1082	chicken	Ig	16	2014-02-01	393075	393332	..	1	88	[]	57.2	7.2e-18	-
1083	chicken	>chain09 Position=16:366610-367762(+) Name=gg_chain09 GeneID=ENSGALG00000024348 ProteinID=ENSGALP00000021998 Score=323.2 E-value=1.6e-92 Length=1153 Comment=Overlaps single annotation & in proteins
1084	chicken	alpha1	16	2014-05-04	366610	366867	..	1	97	[.	105.7	5.2e-30	+
1085	chicken	alpha2	16	2014-04-04	367125	367400	..	89	180	.]	161	2.3e-46	+
1086	chicken	Ig	16	2014-04-04	367505	367762	..	1	88	[]	56.5	1.3e-17	+
1087	chicken	>chain10 Position=AADN03010737.1:934-2072(-) Name=gg_chain10 GeneID=ENSGALG00000028268 ProteinID=ENSGALP00000017922 Score=322.4 E-value=2.8e-92 Length=1139 Comment=Overlaps single annotation & in proteins
1088	chicken	alpha1	AADN03010737.1	2014-01-01	1800	2072	..	1	89	[.	102.2	5.9e-29	-
1089	chicken	alpha2	AADN03010737.1	2014-01-01	1282	1557	..	89	180	.]	164.9	1.6e-47	-
1090	chicken	Ig	AADN03010737.1	2014-01-01	934	1191	..	1	88	[]	55.3	3e-17	-
1091	chicken	>chain11 Position=JH375206.1:4911-6063(-) Name=gg_chain11 GeneID=None ProteinID=None Score=321.2 E-value=5.5e-92 Length=1153 Comment=No overlapping annotations
1092	chicken	alpha1	JH375206.1	2014-01-01	5827	6063	..	1	80	[.	98.8	5.9e-28	-
1093	chicken	alpha2	JH375206.1	2014-02-02	5273	5548	..	89	180	.]	165.9	7.8e-48	-
1094	chicken	Ig	JH375206.1	2014-01-01	4911	5168	..	1	88	[]	56.5	1.2e-17	-
1095	chicken	>chain12 Position=AADN03013018.1:2694-3846(-) Name=gg_chain12 GeneID=ENSGALG00000027944 ProteinID=ENSGALP00000042327 Score=321.2 E-value=5.5e-92 Length=1153 Comment=Overlaps single annotation & in proteins
1096	chicken	alpha1	AADN03013018.1	2014-01-01	3610	3846	..	1	80	[.	98.8	5.9e-28	-
1097	chicken	alpha2	AADN03013018.1	2014-01-01	3056	3331	..	89	180	.]	165.9	7.8e-48	-
1098	chicken	Ig	AADN03013018.1	2014-01-01	2694	2951	..	1	88	[]	56.5	1.2e-17	-
1099	chicken	>chain13 Position=JH375203.1:5472-6634(-) Name=gg_chain13 GeneID=ENSGALG00000029079 ProteinID=ENSGALP00000041779 Score=314.5 E-value=5.5e-90 Length=1163 Comment=Overlaps single annotation & in proteins
1100	chicken	alpha1	JH375203.1	2014-02-01	6365	6634	..	1	89	[.	88.5	6.6e-25	-
1101	chicken	alpha2	JH375203.1	2014-02-02	5834	6109	..	89	180	.]	169.7	6e-49	-
1102	chicken	Ig	JH375203.1	2014-01-01	5472	5729	..	1	88	[]	56.3	1.4e-17	-
1103	chicken	>chain14 Position=JH375199.1:13104-14256(-) Name=gg_chain14 GeneID=ENSGALG00000026145 ProteinID=ENSGALP00000042857 Score=313.3 E-value=1.5e-89 Length=1153 Comment=Overlaps single annotation & in proteins
1104	chicken	alpha1	JH375199.1	2014-01-01	13999	14256	..	1	97	[.	101.2	1.2e-28	-
1105	chicken	alpha2	JH375199.1	2014-01-01	13466	13741	..	89	180	.]	158.3	1.4e-45	-
1106	chicken	Ig	JH375199.1	2014-01-01	13104	13361	..	1	88	[]	53.8	9.2e-17	-
1107	chicken	>chain15 Position=AADN03010643.1:2948-4100(+) Name=gg_chain15 GeneID=ENSGALG00000002614 ProteinID=ENSGALP00000004106 Score=308.3 E-value=4e-88 Length=1153 Comment=Overlaps single annotation & in proteins
1108	chicken	alpha1	AADN03010643.1	2014-01-01	2948	3205	..	1	97	[.	97.5	1.4e-27	+
1109	chicken	alpha2	AADN03010643.1	2014-01-01	3463	3738	..	89	180	.]	155.1	1.3e-44	+
1110	chicken	Ig	AADN03010643.1	2014-01-01	3843	4100	..	1	88	[]	55.7	2.2e-17	+
1111	chicken	>chain16 Position=JH375199.1:26158-27320(-) Name=gg_chain16 GeneID=ENSGALG00000027693 ProteinID=ENSGALP00000040357 Score=295.0 E-value=3.4e-84 Length=1163 Comment=Overlaps single annotation & in proteins
1112	chicken	alpha1	JH375199.1	2014-03-01	27051	27320	..	1	89	[.	85.9	3.8e-24	-
1113	chicken	alpha2	JH375199.1	2014-03-02	26520	26795	..	89	180	.]	153.1	5e-44	-
1114	chicken	Ig	JH375199.1	2014-01-01	26158	26415	..	1	88	[]	56	1.8e-17	-
1115	chicken	>chain17 Position=16:406868-408117(+) Name=gg_chain17 GeneID=ENSGALG00000026466 ProteinID=ENSGALP00000040545 Score=272.3 E-value=1.9e-77 Length=1250 Comment=Overlaps single annotation & in proteins
1116	chicken	alpha1	16	2014-08-06	406868	407026	..	1	53	[.	55.9	3e-15	+
1117	chicken	alpha2	16	2014-08-07	407480	407755	..	89	180	.]	161	2.3e-46	+
1118	chicken	Ig	16	2014-03-03	407860	408117	..	1	88	[]	55.4	2.8e-17	+
1119	chicken	>chain18 Position=JH375197.1:5985-7051(+) Name=gg_chain18 GeneID=ENSGALG00000004617 ProteinID=ENSGALP00000007338 Score=268.2 E-value=1.3e-75 Length=1067 Comment=Overlaps single annotation & in proteins
1120	chicken	alpha1	JH375197.1	2014-02-01	5985	6254	..	1	89	[.	86.6	2.3e-24	+
1121	chicken	alpha2	JH375197.1	2014-02-02	6510	6785	..	89	180	.]	154.9	1.4e-44	+
1122	chicken	Ig	JH375197.1	2014-01-01	6890	7051	.]	1	54	[.	26.7	4.1e-08	+
1123	chicken	>chain19 Position=AADN03010745.1:20-1052(-) Name=gg_chain19 GeneID=None ProteinID=None Score=246.9 E-value=6.2e-70 Length=1033 Comment=No overlapping annotations
1124	chicken	alpha1	AADN03010745.1	2014-01-01	897	1052	[.	39	89	..	23.6	1.1e-05	-
1125	chicken	alpha2	AADN03010745.1	2014-01-01	382	657	..	89	180	.]	166.7	4.7e-48	-
1126	chicken	Ig	AADN03010745.1	2014-01-01	20	277	..	1	88	[]	56.6	1.2e-17	-
1127	chicken	>chain20 Position=AADN03014659.1:36-1021(+) Name=gg_chain20 GeneID=ENSGALG00000027123 ProteinID=ENSGALP00000042458 Score=242.3 E-value=2.5e-67 Length=986 Comment=Overlaps single annotation & in proteins
1128	chicken	alpha1	AADN03014659.1	2014-02-01	36	305	..	1	89	[.	85.9	3.8e-24	+
1129	chicken	alpha2	AADN03014659.1	2014-02-02	561	836	..	89	180	.]	153.1	5e-44	+
1130	chicken	Ig	AADN03014659.1	2014-01-01	941	1021	.]	1	27	[.	3.3	1.3	+
1131	chicken	>chain21 Position=16:2390-4170(+) Name=gg_CD1A1 GeneID=ENSGALG00000012494 ProteinID=ENSGALP00000028603 Score=163.7 E-value=5.8e-45 Length=1781 Comment=Overlaps single annotation & in proteins
1132	chicken	alpha1	16	2014-08-01	2390	2632	..	1	81	[.	41.3	6.4e-11	+
1133	chicken	alpha2	16	2014-05-01	3523	3804	..	89	180	.]	80.1	2.1e-22	+
1134	chicken	Ig	16	2014-03-01	3904	4170	..	1	88	[]	42.3	4.3e-13	+
1135	zebrafinch	>chain01 Position=22_random:1550-3070(+) Name=tg_chain01 GeneID=ENSTGUG00000017273 ProteinID=ENSTGUP00000017552 Score=298.1 E-value=7e-91 Length=1521 Comment=Overlaps single annotation & in proteins
1136	zebrafinch	alpha1	22_random	2014-05-01	1550	1825	..	1	89	[.	107.1	2.3e-32	+
1137	zebrafinch	alpha2	22_random	2014-05-01	2143	2415	..	89	180	.]	139.4	6e-42	+
1138	zebrafinch	Ig	22_random	2014-02-01	2813	3070	..	1	88	[]	51.6	5.1e-18	+
1139	zebrafinch	>chain02 Position=12:31611-32691(+) Name=tg_chain02 GeneID=ENSTGUG00000003538 ProteinID=ENSTGUP00000003643 Score=170.3 E-value=7.9e-53 Length=1081 Comment=Overlaps single annotation & in proteins
1140	zebrafinch	alpha1	12	2014-10-01	31611	31847	..	1	80	[.	40.7	1.1e-12	+
1141	zebrafinch	alpha2	12	2014-09-01	32036	32317	..	89	180	.]	87.1	1.8e-26	+
1142	zebrafinch	Ig	12	2014-02-01	32425	32691	..	1	88	[]	42.5	4e-15	+
1143	zebrafinch	>chain03 Position=Un:70832059-70834629(+) Name=tg_chain03 GeneID=ENSTGUG00000015195 ProteinID=ENSTGUP00000015546 Score=43.2 E-value=4e-15 Length=2571 Comment=Overlaps single annotation & in proteins
1144	zebrafinch	alpha1	Un	2014-11-01	70832059	70832118	..	1	36	[.	1.5	0.41	+
1145	zebrafinch	alpha2	Un	2014-11-02	70834042	70834098	..	156	180	.]	3.6	0.097	+
1146	zebrafinch	Ig	Un	2014-01-01	70834366	70834629	..	1	88	[]	38.1	1e-13	+
1147	turkey	>chain01 Position=GL425503.1:2182-3320(+) Name=mg_chain01 GeneID=ENSMGAG00000005937 ProteinID=ENSMGAP00000005893 Score=286.9 E-value=5e-83 Length=1139 Comment=Overlaps single annotation & in proteins
1148	turkey	alpha1	GL425503.1	2014-02-01	2182	2430	..	1	89	[.	83.2	9.8e-24	+
1149	turkey	alpha2	GL425503.1	2014-02-02	2683	2958	..	89	180	.]	146.2	2.2e-42	+
1150	turkey	Ig	GL425503.1	2014-01-01	3063	3320	..	1	88	[]	57.5	2.3e-18	+
1151	turkey	>chain02 Position=GL425629.1:399-1386(-) Name=mg_chain02 GeneID=ENSMGAG00000006286 ProteinID=ENSMGAP00000006312 Score=198.3 E-value=1.4e-55 Length=988 Comment=Overlaps single annotation & in proteins
1152	turkey	alpha1	GL425629.1	2014-01-01	1144	1386	..	1	81	[.	99.8	1.2e-28	-
1153	turkey	alpha2	GL425629.1	2014-01-01	663	872	..	89	158	..	92.7	1.5e-26	-
1154	turkey	Ig	GL425629.1	2014-01-01	399	488	..	1	30	[.	5.8	0.079	-
1155	turkey	>chain03 Position=GL429735.1:864-2485(+) Name=mg_chain03 GeneID=ENSMGAG00000009608 ProteinID=ENSMGAP00000018632 Score=140.2 E-value=1.7e-38 Length=1622 Comment=Overlaps single annotation & in proteins
1156	turkey	alpha1	GL429735.1	2014-01-01	864	1106	..	1	81	[.	47.5	3.6e-13	+
1157	turkey	alpha2	GL429735.1	2014-01-01	1993	2274	..	89	180	.]	81.4	3.3e-23	+
1158	turkey	Ig	GL429735.1	2014-01-01	2375	2485	..	1	37	[.	11.3	0.0014	+
1159	lizard	>chain01 Position=GL344125.1:19677-25330(+) Name=ac_chain01 GeneID=ENSACAG00000006478 ProteinID=ENSACAP00000006366 Score=348.6 E-value=2.8e-101 Length=5654 Comment=Overlaps single annotation & in proteins
1160	lizard	alpha1	GL344125.1	2014-02-01	19677	19964	..	1	90	[.	108.5	3.2e-31	+
1161	lizard	alpha2	GL344125.1	2014-02-02	22029	22343	..	76	180	.]	180.7	1.4e-52	+
1162	lizard	Ig	GL344125.1	2014-01-01	25073	25330	..	1	88	[]	59.4	6.2e-19	+
1163	lizard	>chain02 Position=GL344125.1:34918-47343(+) Name=ac_chain02 GeneID=ENSACAG00000006478 ProteinID=ENSACAP00000006366 Score=346.7 E-value=9.9e-101 Length=12426 Comment=Overlaps single annotation & in proteins
1164	lizard	alpha1	GL344125.1	2014-04-02	34918	35205	..	1	90	[.	108.7	2.9e-31	+
1165	lizard	alpha2	GL344125.1	2014-04-03	44125	44400	..	89	180	.]	177.7	1.1e-51	+
1166	lizard	Ig	GL344125.1	2014-02-02	47086	47343	..	1	88	[]	60.3	3.1e-19	+
1167	lizard	>chain03 Position=2:199513343-199515738(+) Name=ac_chain03 GeneID=ENSACAG00000017226 ProteinID=ENSACAP00000016954 Score=344.6 E-value=3.9e-100 Length=2396 Comment=Overlaps single annotation & in proteins
1168	lizard	alpha1	2	2014-12-01	199513343	199513624	..	1	89	[.	111.8	3.4e-32	+
1169	lizard	alpha2	2	2014-11-09	199514971	199515246	..	89	180	.]	172.6	3.5e-50	+
1170	lizard	Ig	2	2014-04-03	199515481	199515738	..	1	88	[]	60.2	3.3e-19	+
1171	lizard	>chain04 Position=GL344036.1:83552-89335(-) Name=ac_chain04 GeneID=ENSACAG00000006674 ProteinID=ENSACAP00000006547 Score=344.1 E-value=5.8e-100 Length=5784 Comment=Overlaps single annotation & in proteins
1172	lizard	alpha1	GL344036.1	2014-02-01	89054	89335	..	1	89	[.	109.2	2e-31	-
1173	lizard	alpha2	GL344036.1	2014-02-02	84041	84316	..	89	180	.]	175.9	3.6e-51	-
1174	lizard	Ig	GL344036.1	2014-01-01	83552	83809	..	1	88	[]	59	8e-19	-
1175	lizard	>chain05 Position=2:199546590-199563181(+) Name=ac_chain05 GeneID=ENSACAG00000011070 ProteinID=ENSACAP00000010940 Score=337.9 E-value=4e-98 Length=16592 Comment=Overlaps multiple annotations; one in proteins
1176	lizard	alpha1	2	2014-12-01	199546590	199546871	..	1	89	[.	105.5	2.4e-30	+
1177	lizard	alpha2	2	13/14	199548729	199549004	..	89	180	.]	173.8	1.5e-50	+
1178	lizard	Ig	2	2014-01-01	199562924	199563181	..	1	88	[]	58.6	1.1e-18	+
1179	lizard	>chain06 Position=GL344134.1:50311-56905(-) Name=ac_chain06 GeneID=ENSACAG00000024528 ProteinID=ENSACAP00000019090 Score=337.1 E-value=9e-98 Length=6595 Comment=Overlaps single annotation & in proteins
1180	lizard	alpha1	GL344134.1	2014-01-01	56618	56905	..	1	90	[.	111.2	5.2e-32	-
1181	lizard	alpha2	GL344134.1	2014-01-01	52402	52677	..	89	180	.]	171.5	7.2e-50	-
1182	lizard	Ig	GL344134.1	2014-01-01	50311	50568	..	1	88	[]	54.4	2.4e-17	-
1183	lizard	>chain07 Position=GL344164.1:25218-31763(-) Name=ac_chain07 GeneID=ENSACAG00000023667 ProteinID=ENSACAP00000018603 Score=334.1 E-value=4.8e-97 Length=6546 Comment=Overlaps single annotation & in proteins
1184	lizard	alpha1	GL344164.1	2014-01-01	31482	31763	..	1	89	[.	100.7	6.6e-29	-
1185	lizard	alpha2	GL344164.1	2014-02-01	29260	29535	..	89	180	.]	172.1	4.8e-50	-
1186	lizard	Ig	GL344164.1	2014-01-01	25218	25484	..	1	88	[]	61.3	1.5e-19	-
1187	lizard	>chain08 Position=GL344462.1:1558-6374(-) Name=ac_chain08 GeneID=ENSACAG00000000562 ProteinID=ENSACAP00000000544 Score=329.2 E-value=1.5e-95 Length=4817 Comment=Overlaps single annotation & in proteins
1188	lizard	alpha1	GL344462.1	2014-01-01	6093	6374	..	1	89	[.	100	1.1e-28	-
1189	lizard	alpha2	GL344462.1	2014-01-01	3025	3300	..	89	180	.]	170.5	1.4e-49	-
1190	lizard	Ig	GL344462.1	2014-01-01	1558	1815	..	1	88	[]	58.7	1e-18	-
1191	lizard	>chain09 Position=GL343748.1:166921-168031(+) Name=ac_chain09 GeneID=ENSACAG00000011968 ProteinID=ENSACAP00000018536 Score=324.6 E-value=4.7e-94 Length=1111 Comment=Overlaps single annotation & in proteins
1192	lizard	alpha1	GL343748.1	2014-02-02	166921	167430	..	1	165	[.	253.5	3.8e-74	+
1193	lizard	alpha2	GL343748.1	2014-02-01	167708	167761	..	163	180	.]	18.5	0.00014	+
1194	lizard	Ig	GL343748.1	2014-01-01	167777	168031	..	1	88	[]	52.6	8.9e-17	+
1195	lizard	>chain10 Position=GL344798.1:12321-17723(-) Name=ac_chain10 GeneID=ENSACAG00000027871 ProteinID=ENSACAP00000019987 Score=324.0 E-value=4.9e-94 Length=5403 Comment=Overlaps single annotation & in proteins
1196	lizard	alpha1	GL344798.1	2014-02-01	17442	17723	..	1	89	[.	94.9	3.4e-27	-
1197	lizard	alpha2	GL344798.1	2014-02-02	15660	15935	..	89	180	.]	169.6	2.6e-49	-
1198	lizard	Ig	GL344798.1	2014-01-01	12321	12587	..	1	88	[]	59.5	5.5e-19	-
1199	lizard	>chain11 Position=GL344714.1:6300-11691(-) Name=ac_chain11 GeneID=ENSACAG00000022634 ProteinID=ENSACAP00000007706 Score=323.3 E-value=7.9e-94 Length=5392 Comment=Overlaps single annotation & in proteins
1200	lizard	alpha1	GL344714.1	2014-02-01	11410	11691	..	1	89	[.	91.5	3.5e-26	-
1201	lizard	alpha2	GL344714.1	2014-02-02	9619	9894	..	89	180	.]	172.3	4.1e-50	-
1202	lizard	Ig	GL344714.1	2014-01-01	6300	6566	..	1	88	[]	59.5	5.5e-19	-
1203	lizard	>chain12 Position=GL343965.1:57526-62923(-) Name=ac_chain12 GeneID=ENSACAG00000022657 ProteinID=ENSACAP00000019604 Score=319.7 E-value=9.3e-93 Length=5398 Comment=Overlaps single annotation & in proteins
1204	lizard	alpha1	GL343965.1	2014-01-01	62645	62923	..	1	89	[.	88.4	2.8e-25	-
1205	lizard	alpha2	GL343965.1	2014-02-02	59263	59538	..	89	180	.]	172.2	4.3e-50	-
1206	lizard	Ig	GL343965.1	2014-02-01	57526	57783	..	1	88	[]	59.1	7.7e-19	-
1207	lizard	>chain13 Position=GL343520.1:556834-564191(-) Name=ac_chain13 GeneID=ENSACAG00000006498 ProteinID=ENSACAP00000006420 Score=296.7 E-value=7.7e-85 Length=7358 Comment=Overlaps single annotation & in proteins
1208	lizard	alpha1	GL343520.1	2014-03-01	563919	564191	..	1	89	[.	115.1	3.7e-33	-
1209	lizard	alpha2	GL343520.1	2014-03-02	561948	562223	..	89	180	.]	168.3	6.5e-49	-
1210	lizard	Ig	GL343520.1	2014-03-01	556834	556953	..	1	40	[.	13.3	0.00032	-
1211	lizard	>chain14 Position=GL343520.1:493814-503767(-) Name=ac_chain14 GeneID=ENSACAG00000029516 ProteinID=ENSACAP00000022668 Score=280.6 E-value=3.6e-81 Length=9954 Comment=Overlaps single annotation & in proteins
1212	lizard	alpha1	GL343520.1	2014-03-02	503486	503767	..	1	89	[.	104.2	6.2e-30	-
1213	lizard	alpha2	GL343520.1	2014-03-03	499038	499313	..	89	180	.]	117.1	9.1e-34	-
1214	lizard	Ig	GL343520.1	2014-01-01	493814	494080	..	1	88	[]	59.3	6.3e-19	-
1215	lizard	>chain15 Position=GL343520.1:527815-534009(-) Name=ac_chain15 GeneID=ENSACAG00000024638 ProteinID=ENSACAP00000018398 Score=260.8 E-value=2e-75 Length=6195 Comment=Overlaps single annotation & in proteins
1216	lizard	alpha1	GL343520.1	2014-01-01	533764	534009	..	1	80	[.	56.8	6.5e-16	-
1217	lizard	alpha2	GL343520.1	2014-03-01	531254	531529	..	89	180	.]	139.9	1.6e-40	-
1218	lizard	Ig	GL343520.1	2014-03-02	527815	528072	..	1	88	[]	64.1	1.9e-20	-
1219	lizard	>chain16 Position=GL344250.1:24152-28586(+) Name=ac_chain16 GeneID=ENSACAG00000006471 ProteinID=ENSACAP00000006333 Score=239.0 E-value=9.9e-69 Length=4435 Comment=Overlaps single annotation & in proteins
1220	lizard	alpha1	GL344250.1	2014-02-01	24152	24403	..	1	81	[.	62.6	1.3e-17	+
1221	lizard	alpha2	GL344250.1	2014-02-02	27182	27460	..	89	180	.]	121.8	3.8e-35	+
1222	lizard	Ig	GL344250.1	2014-01-01	28320	28586	..	1	88	[]	54.6	2e-17	+
1223	lizard	>chain17 Position=GL343777.1:59265-67362(-) Name=ac_chain17 GeneID=ENSACAG00000000468 ProteinID=ENSACAP00000000429 Score=194.3 E-value=2.4e-55 Length=8098 Comment=Overlaps single annotation & in proteins
1224	lizard	alpha1	GL343777.1	2014-05-01	67120	67362	..	1	80	[.	32.2	1.3e-08	-
1225	lizard	alpha2	GL343777.1	2014-01-01	61314	61589	..	89	180	.]	113.9	7.9e-33	-
1226	lizard	Ig	GL343777.1	2014-01-01	59265	59522	..	1	88	[]	48.2	2.3e-15	-
1227	lizard	>chain18 Position=GL343619.1:393831-405607(+) Name=ac_chain18 GeneID=ENSACAG00000003922 ProteinID=ENSACAP00000003807 Score=186.2 E-value=4.6e-53 Length=11777 Comment=Overlaps single annotation & in proteins
1228	lizard	alpha1	GL343619.1	2014-01-01	393831	394073	..	1	79	[.	79.9	9.3e-23	+
1229	lizard	alpha2	GL343619.1	2014-01-01	398902	399123	..	87	180	.]	54.2	3.8e-15	+
1230	lizard	Ig	GL343619.1	2014-01-01	405350	405607	..	1	88	[]	52.1	1.3e-16	+
1231	lizard	>chain19 Position=2:189407192-189410738(+) Name=ac_chain19 GeneID=ENSACAG00000011395 ProteinID=ENSACAP00000011131 Score=157.3 E-value=3.2e-44 Length=3547 Comment=Overlaps multiple annotations; one in proteins
1232	lizard	alpha1	2	2014-09-06	189407192	189407431	..	1	80	[.	43.1	7.4e-12	+
1233	lizard	alpha2	2	2014-09-07	189409106	189409387	..	89	180	.]	74	5.2e-21	+
1234	lizard	Ig	2	2014-02-02	189410466	189410738	..	1	88	[]	40.2	8.2e-13	+
1235	x_tropicalis	>chain01 Position=GL173531.1:22383-54316(-) Name=xt_mhc1a GeneID=ENSXETG00000017065 ProteinID=ENSXETP00000037199 Score=318.5 E-value=5.6e-91 Length=31934 Comment=Overlaps single annotation & in proteins
1236	x_tropicalis	alpha1	GL173531.1	2014-02-01	54029	54316	..	1	92	[.	124.3	2e-35	-
1237	x_tropicalis	alpha2	GL173531.1	2014-02-02	24637	24927	..	86	180	.]	134.5	2e-38	-
1238	x_tropicalis	Ig	GL173531.1	2014-01-01	22383	22640	..	1	88	[]	59.7	1.4e-18	-
1239	x_tropicalis	>chain02 Position=GL172781.1:692190-695424(-) Name=xt_chain02 GeneID=ENSXETG00000017938 ProteinID=ENSXETP00000038903 Score=276.9 E-value=1.3e-78 Length=3235 Comment=Overlaps single annotation & in proteins
1240	x_tropicalis	alpha1	GL172781.1	2014-02-02	695140	695424	..	1	91	[.	93.7	2.3e-26	-
1241	x_tropicalis	alpha2	GL172781.1	2014-05-03	693372	693647	..	89	180	.]	126	6.4e-36	-
1242	x_tropicalis	Ig	GL172781.1	2014-01-01	692190	692447	..	1	88	[]	57.2	8.9e-18	-
1243	x_tropicalis	>chain03 Position=GL173193.1:381302-386177(-) Name=xt_chain03 GeneID=ENSXETG00000009073 ProteinID=ENSXETP00000019930 Score=264.1 E-value=6.6e-75 Length=4876 Comment=Overlaps single annotation & in proteins
1244	x_tropicalis	alpha1	GL173193.1	2017-08-01	385944	386177	..	1	80	[.	84.6	1.1e-23	-
1245	x_tropicalis	alpha2	GL173193.1	2021-07-01	383798	384070	..	89	180	.]	119.7	4.6e-34	-
1246	x_tropicalis	Ig	GL173193.1	2014-11-04	381302	381559	..	1	88	[]	59.8	1.3e-18	-
1247	x_tropicalis	>chain04 Position=GL173193.1:354444-357204(-) Name=xt_chain04 GeneID=ENSXETG00000009076 ProteinID=ENSXETP00000007870 Score=257.4 E-value=7.3e-73 Length=2761 Comment=Overlaps single annotation & in proteins
1248	x_tropicalis	alpha1	GL173193.1	2017-09-01	356971	357204	..	1	80	[.	83.5	2.5e-23	-
1249	x_tropicalis	alpha2	GL173193.1	2021-09-01	355712	355981	..	90	180	.]	115.2	9.7e-33	-
1250	x_tropicalis	Ig	GL173193.1	2014-08-02	354444	354701	..	1	88	[]	58.7	3e-18	-
1251	x_tropicalis	>chain05 Position=GL173063.1:966777-971978(-) Name=xt_chain05 GeneID=ENSXETG00000031111 ProteinID=ENSXETP00000035926 Score=257.1 E-value=7.6e-73 Length=5202 Comment=Overlaps single annotation & in proteins
1252	x_tropicalis	alpha1	GL173063.1	2014-07-03	971745	971978	..	1	80	[.	71.7	7.4e-20	-
1253	x_tropicalis	alpha2	GL173063.1	2014-05-03	970069	970350	..	88	180	.]	125.4	9.3e-36	-
1254	x_tropicalis	Ig	GL173063.1	2014-01-01	966777	967034	..	1	88	[]	60	1.1e-18	-
1255	x_tropicalis	>chain06 Position=GL173063.1:979645-982170(-) Name=xt_chain06 GeneID=ENSXETG00000031629 ProteinID=ENSXETP00000035924 Score=256.9 E-value=7.9e-73 Length=2526 Comment=Overlaps single annotation & in proteins
1256	x_tropicalis	alpha1	GL173063.1	2014-05-02	981937	982170	..	1	80	[.	72.7	3.9e-20	-
1257	x_tropicalis	alpha2	GL173063.1	2014-07-02	980268	980549	..	88	180	.]	120.1	3.6e-34	-
1258	x_tropicalis	Ig	GL173063.1	2014-03-02	979645	979902	..	1	88	[]	64.1	5.6e-20	-
1259	x_tropicalis	>chain07 Position=GL173193.1:1938-6154(-) Name=xt_chain07 GeneID=ENSXETG00000009064 ProteinID=ENSXETP00000019874 Score=252.8 E-value=1.6e-71 Length=4217 Comment=Overlaps single annotation & in proteins
1260	x_tropicalis	alpha1	GL173193.1	20/21	5915	6154	..	1	80	[.	67.5	1.3e-18	-
1261	x_tropicalis	alpha2	GL173193.1	21/21	4307	4585	..	88	180	.]	125.9	6.7e-36	-
1262	x_tropicalis	Ig	GL173193.1	2014-08-08	1938	2195	..	1	88	[]	59.4	1.8e-18	-
1263	x_tropicalis	>chain08 Position=GL173193.1:87977-91470(-) Name=xt_chain08 GeneID=ENSXETG00000009068 ProteinID=ENSXETP00000019887 Score=248.3 E-value=4e-70 Length=3494 Comment=Overlaps single annotation & in proteins
1264	x_tropicalis	alpha1	GL173193.1	16/17	91237	91470	..	1	80	[.	78.5	7.5e-22	-
1265	x_tropicalis	alpha2	GL173193.1	17/21	90479	90751	..	89	180	.]	111.6	1.2e-31	-
1266	x_tropicalis	Ig	GL173193.1	2014-11-10	87977	88234	..	1	88	[]	58.2	4.4e-18	-
1267	x_tropicalis	>chain09 Position=GL173193.1:259437-268566(-) Name=xt_chain09 GeneID=ENSXETG00000033941 ProteinID=ENSXETP00000053836 Score=244.7 E-value=4e-69 Length=9130 Comment=Overlaps single annotation & in proteins
1268	x_tropicalis	alpha1	GL173193.1	2017-12-01	268333	268566	..	1	80	[.	83.2	3e-23	-
1269	x_tropicalis	alpha2	GL173193.1	13/17	264625	264888	..	92	180	.]	102.3	6.4e-29	-
1270	x_tropicalis	Ig	GL173193.1	2014-08-03	259437	259694	..	1	88	[]	59.2	2.1e-18	-
1271	x_tropicalis	>chain10 Position=GL173193.1:425428-427883(-) Name=xt_XB-GENE-5894693 GeneID=ENSXETG00000016466 ProteinID=ENSXETP00000019932 Score=243.3 E-value=1.1e-68 Length=2456 Comment=Overlaps single annotation & in proteins
1272	x_tropicalis	alpha1	GL173193.1	2017-07-01	427650	427883	..	1	80	[.	67.5	1.3e-18	-
1273	x_tropicalis	alpha2	GL173193.1	2017-07-01	426799	427071	..	90	180	.]	117.1	2.7e-33	-
1274	x_tropicalis	Ig	GL173193.1	2014-08-06	425428	425685	..	1	88	[]	58.7	3e-18	-
1275	x_tropicalis	>chain11 Position=GL173193.1:298049-301990(-) Name=xt_chain11 GeneID=ENSXETG00000009077 ProteinID=ENSXETP00000053837 Score=241.7 E-value=3.3e-68 Length=3942 Comment=Overlaps single annotation & in proteins
1276	x_tropicalis	alpha1	GL173193.1	2021-10-01	301757	301990	..	1	80	[.	85.1	8e-24	-
1277	x_tropicalis	alpha2	GL173193.1	2017-11-01	300142	300405	..	92	180	.]	98	1.3e-27	-
1278	x_tropicalis	Ig	GL173193.1	2014-11-06	298049	298306	..	1	88	[]	58.6	3.2e-18	-
1279	x_tropicalis	>chain12 Position=GL173193.1:58340-69297(-) Name=xt_chain12 GeneID=None ProteinID=None Score=237.9 E-value=3.7e-67 Length=10958 Comment=No overlapping annotations
1280	x_tropicalis	alpha1	GL173193.1	17/17	69028	69297	..	1	89	[.	75	8.1e-21	-
1281	x_tropicalis	alpha2	GL173193.1	16/17	67653	67925	..	89	180	.]	101.4	1.2e-28	-
1282	x_tropicalis	Ig	GL173193.1	2014-11-11	58340	58597	..	1	88	[]	61.5	3.8e-19	-
1283	x_tropicalis	>chain13 Position=GL173193.1:16498-36539(-) Name=xt_chain13 GeneID=None ProteinID=None Score=235.8 E-value=1.8e-66 Length=20042 Comment=No overlapping annotations
1284	x_tropicalis	alpha1	GL173193.1	17/17	36270	36539	..	1	89	[.	79.7	3.2e-22	-
1285	x_tropicalis	alpha2	GL173193.1	18/21	19082	19360	..	87	180	.]	96.6	3.3e-27	-
1286	x_tropicalis	Ig	GL173193.1	2014-08-08	16498	16755	..	1	88	[]	59.5	1.7e-18	-
1287	x_tropicalis	>chain14 Position=GL176203.1:8516-10992(-) Name=xt_XB-GENE-5873924 GeneID=ENSXETG00000015263 ProteinID=ENSXETP00000033387 Score=235.6 E-value=3e-66 Length=2477 Comment=Overlaps single annotation & in proteins
1288	x_tropicalis	alpha1	GL176203.1	2014-01-01	10759	10992	..	1	80	[.	72.2	5.3e-20	-
1289	x_tropicalis	alpha2	GL176203.1	2014-01-01	9585	9860	..	89	180	.]	110.5	2.6e-31	-
1290	x_tropicalis	Ig	GL176203.1	2014-01-01	8516	8773	..	1	88	[]	52.9	2.2e-16	-
1291	x_tropicalis	>chain15 Position=GL173193.1:280451-286573(-) Name=xt_chain15 GeneID=ENSXETG00000032875 ProteinID=ENSXETP00000019918 Score=234.4 E-value=5.4e-66 Length=6123 Comment=Overlaps single annotation & in proteins
1292	x_tropicalis	alpha1	GL173193.1	2021-11-01	286340	286573	..	1	80	[.	85.7	5.7e-24	-
1293	x_tropicalis	alpha2	GL173193.1	2017-09-01	284289	284552	..	92	180	.]	90.9	1.6e-25	-
1294	x_tropicalis	Ig	GL173193.1	2014-11-07	280451	280708	..	1	88	[]	57.8	5.9e-18	-
1295	x_tropicalis	>chain16 Position=GL173193.1:549443-557399(-) Name=xt_chain16 GeneID=ENSXETG00000033834 ProteinID=ENSXETP00000019884 Score=228.4 E-value=2.6e-64 Length=7957 Comment=Overlaps single annotation & in proteins
1296	x_tropicalis	alpha1	GL173193.1	2017-03-01	557160	557399	..	1	81	[.	78.3	8.6e-22	-
1297	x_tropicalis	alpha2	GL173193.1	2017-02-01	550621	550890	..	90	180	.]	89.2	5.2e-25	-
1298	x_tropicalis	Ig	GL173193.1	2014-11-01	549443	549700	..	1	88	[]	60.9	5.9e-19	-
1299	x_tropicalis	>chain17 Position=GL174797.1:5412-7994(-) Name=xt_chain17 GeneID=ENSXETG00000025015 ProteinID=ENSXETP00000053705 Score=228.1 E-value=3.6e-64 Length=2583 Comment=Overlaps single annotation & in proteins
1300	x_tropicalis	alpha1	GL174797.1	2014-02-01	7836	7994	..	1	53	[.	52.2	4.7e-14	-
1301	x_tropicalis	alpha2	GL174797.1	2014-02-02	6873	7154	..	88	180	.]	117.4	2.2e-33	-
1302	x_tropicalis	Ig	GL174797.1	2014-01-01	5412	5669	..	1	88	[]	58.5	3.5e-18	-
1303	x_tropicalis	>chain18 Position=GL173193.1:198714-203900(-) Name=xt_chain18 GeneID=ENSXETG00000033980 ProteinID=ENSXETP00000019901 Score=224.4 E-value=4.2e-63 Length=5187 Comment=Overlaps single annotation & in proteins
1304	x_tropicalis	alpha1	GL173193.1	2017-11-01	203610	203900	..	1	96	[.	64.5	1e-17	-
1305	x_tropicalis	alpha2	GL173193.1	14/17	200770	201036	..	90	180	.]	100.3	2.6e-28	-
1306	x_tropicalis	Ig	GL173193.1	2014-08-05	198714	198971	..	1	88	[]	59.6	1.6e-18	-
1307	x_tropicalis	>chain19 Position=GL173193.1:181934-186043(-) Name=xt_chain19 GeneID=ENSXETG00000030073 ProteinID=ENSXETP00000063559 Score=219.2 E-value=1.4e-61 Length=4110 Comment=Overlaps single annotation & in proteins
1308	x_tropicalis	alpha1	GL173193.1	13/21	185774	186043	..	1	89	[.	55.5	4.7e-15	-
1309	x_tropicalis	alpha2	GL173193.1	14/21	184523	184789	..	90	180	.]	104.1	1.9e-29	-
1310	x_tropicalis	Ig	GL173193.1	2014-11-08	181934	182191	..	1	88	[]	59.6	1.6e-18	-
1311	x_tropicalis	>chain20 Position=GL173193.1:168702-175190(-) Name=xt_XB-GENE-5757686 GeneID=ENSXETG00000014445 ProteinID=ENSXETP00000060129 Score=219.0 E-value=1.7e-61 Length=6489 Comment=Overlaps multiple annotations; one in proteins
1312	x_tropicalis	alpha1	GL173193.1	2017-12-01	174900	175190	..	1	96	[.	66.4	2.8e-18	-
1313	x_tropicalis	alpha2	GL173193.1	15/21	169694	169960	..	90	180	.]	92.6	5e-26	-
1314	x_tropicalis	Ig	GL173193.1	2014-08-06	168702	168959	..	1	88	[]	60	1.2e-18	-
1315	x_tropicalis	>chain21 Position=GL173193.1:130442-134120(-) Name=xt_chain21 GeneID=ENSXETG00000009089 ProteinID=ENSXETP00000019892 Score=216.8 E-value=7.2e-61 Length=3679 Comment=Overlaps single annotation & in proteins
1316	x_tropicalis	alpha1	GL173193.1	14/17	133830	134120	..	1	96	[.	59.8	2.5e-16	-
1317	x_tropicalis	alpha2	GL173193.1	16/21	131363	131629	..	90	180	.]	98.1	1.1e-27	-
1318	x_tropicalis	Ig	GL173193.1	2014-11-09	130442	130699	..	1	88	[]	58.9	2.6e-18	-
1319	x_tropicalis	>chain22 Position=GL173063.1:992422-996364(-) Name=xt_chain22 GeneID=ENSXETG00000030689 ProteinID=ENSXETP00000035918 Score=215.5 E-value=2e-60 Length=3943 Comment=Overlaps single annotation & in proteins
1320	x_tropicalis	alpha1	GL173063.1	2014-01-01	996128	996364	..	1	80	[.	59.5	3.1e-16	-
1321	x_tropicalis	alpha2	GL173063.1	2014-05-01	994765	995034	..	89	180	.]	98.4	9.7e-28	-
1322	x_tropicalis	Ig	GL173063.1	2014-03-01	992422	992679	..	1	88	[]	57.6	6.6e-18	-
1323	x_tropicalis	>chain23 Position=GL173193.1:444157-447998(-) Name=xt_chain23 GeneID=ENSXETG00000034352 ProteinID=ENSXETP00000058545 Score=207.6 E-value=3.8e-58 Length=3842 Comment=Overlaps single annotation & in proteins
1324	x_tropicalis	alpha1	GL173193.1	2017-06-01	447759	447998	..	1	81	[.	60.4	1.7e-16	-
1325	x_tropicalis	alpha2	GL173193.1	2017-06-01	445747	446016	..	90	180	.]	86.5	3.2e-24	-
1326	x_tropicalis	Ig	GL173193.1	2014-08-05	444157	444414	..	1	88	[]	60.7	7e-19	-
1327	x_tropicalis	>chain24 Position=GL173193.1:512159-517175(-) Name=xt_chain24 GeneID=ENSXETG00000033504 ProteinID=ENSXETP00000058304 Score=206.1 E-value=1e-57 Length=5017 Comment=Overlaps single annotation & in proteins
1328	x_tropicalis	alpha1	GL173193.1	2017-04-01	516906	517175	..	1	89	[.	68.2	8.1e-19	-
1329	x_tropicalis	alpha2	GL173193.1	2021-04-01	514907	515176	..	90	180	.]	79.1	4.8e-22	-
1330	x_tropicalis	Ig	GL173193.1	2014-11-02	512159	512416	..	1	88	[]	58.8	2.7e-18	-
1331	x_tropicalis	>chain25 Position=GL173193.1:585862-595649(-) Name=xt_chain25 GeneID=ENSXETG00000030785 ProteinID=ENSXETP00000053844 Score=198.9 E-value=1.9e-55 Length=9788 Comment=Overlaps single annotation & in proteins
1332	x_tropicalis	alpha1	GL173193.1	2017-02-01	595509	595649	..	1	47	[.	51.7	6.3e-14	-
1333	x_tropicalis	alpha2	GL173193.1	2021-02-01	588770	589045	..	89	180	.]	93	3.7e-26	-
1334	x_tropicalis	Ig	GL173193.1	2014-08-02	585862	586119	..	1	88	[]	54.2	8.1e-17	-
1335	x_tropicalis	>chain26 Position=GL173193.1:530734-535327(-) Name=xt_chain26 GeneID=ENSXETG00000032895 ProteinID=ENSXETP00000061810 Score=195.7 E-value=2.4e-54 Length=4594 Comment=Overlaps single annotation & in proteins
1336	x_tropicalis	alpha1	GL173193.1	2021-03-01	535058	535327	..	1	89	[.	67.2	1.7e-18	-
1337	x_tropicalis	alpha2	GL173193.1	2017-04-01	532891	533160	..	90	180	.]	79.8	3.1e-22	-
1338	x_tropicalis	Ig	GL173193.1	2014-08-03	530734	530985	..	1	88	[]	48.7	4.6e-15	-
1339	x_tropicalis	>chain27 Position=GL173193.1:490297-495395(-) Name=xt_chain27 GeneID=None ProteinID=None Score=191.1 E-value=4.1e-53 Length=5099 Comment=No overlapping annotations
1340	x_tropicalis	alpha1	GL173193.1	2017-05-01	495126	495395	..	1	89	[.	67.4	1.5e-18	-
1341	x_tropicalis	alpha2	GL173193.1	2017-05-01	493408	493677	..	90	180	.]	67.3	1.6e-18	-
1342	x_tropicalis	Ig	GL173193.1	2014-08-04	490297	490554	..	1	88	[]	56.4	1.7e-17	-
1343	x_tropicalis	>chain28 Position=GL173193.1:238026-245746(-) Name=xt_chain28 GeneID=None ProteinID=None Score=190.2 E-value=4.1e-53 Length=7721 Comment=No overlapping annotations
1344	x_tropicalis	alpha1	GL173193.1	2021-12-01	245477	245746	..	1	89	[.	53.8	1.5e-14	-
1345	x_tropicalis	alpha2	GL173193.1	2017-10-01	243042	243308	..	90	180	.]	72.8	3.5e-20	-
1346	x_tropicalis	Ig	GL173193.1	2014-08-04	238026	238283	..	1	88	[]	63.6	7.9e-20	-
1347	x_tropicalis	>chain29 Position=GL173193.1:411576-415530(-) Name=xt_chain29 GeneID=None ProteinID=None Score=183.3 E-value=9.4e-51 Length=3955 Comment=No overlapping annotations
1348	x_tropicalis	alpha1	GL173193.1	2017-08-01	415321	415530	..	1	72	[.	48.2	7.1e-13	-
1349	x_tropicalis	alpha2	GL173193.1	2021-06-01	412871	413143	..	90	180	.]	82.8	3.9e-23	-
1350	x_tropicalis	Ig	GL173193.1	2014-08-01	411576	411833	..	1	88	[]	52.3	3.4e-16	-
1351	x_tropicalis	>chain30 Position=GL173193.1:614050-621836(-) Name=xt_chain30 GeneID=ENSXETG00000030515 ProteinID=ENSXETP00000035927 Score=156.4 E-value=6.8e-43 Length=7787 Comment=Overlaps single annotation & in proteins
1352	x_tropicalis	alpha1	GL173193.1	2017-01-01	621792	621836	..	1	15	[.	1	66	-
1353	x_tropicalis	alpha2	GL173193.1	2017-01-01	614440	614712	..	90	180	.]	97.9	1.4e-27	-
1354	x_tropicalis	Ig	GL173193.1	2014-08-01	614050	614307	..	1	88	[]	57.5	7.4e-18	-
1355	x_tropicalis	>chain31 Position=GL173193.1:110268-114833(-) Name=xt_chain31 GeneID=None ProteinID=None Score=146.2 E-value=6.8e-40 Length=4566 Comment=No overlapping annotations
1356	x_tropicalis	alpha1	GL173193.1	15/17	114693	114833	..	1	47	[.	60.4	1.7e-16	-
1357	x_tropicalis	alpha2	GL173193.1	15/17	111448	111555	..	144	180	.]	28.4	5.2e-07	-
1358	x_tropicalis	Ig	GL173193.1	2014-08-07	110268	110525	..	1	88	[]	57.4	7.7e-18	-
1359	tetraodon	>chain01 Position=Un_random:91605827-91610885(-) Name=tn_chain01 GeneID=ENSTNIG00000001016 ProteinID=ENSTNIP00000002167 Score=242.6 E-value=1.4e-75 Length=5059 Comment=Overlaps single annotation & in proteins
1360	tetraodon	alpha1	Un_random	2014-12-01	91610643	91610885	..	1	80	[.	86.3	9.6e-27	-
1361	tetraodon	alpha2	Un_random	17/18	91606211	91606486	..	89	180	.]	123.8	7.5e-38	-
1362	tetraodon	Ig	Un_random	2014-06-06	91605827	91606099	..	1	88	[]	32.5	1.9e-12	-
1363	tetraodon	>chain02 Position=Un_random:91642436-91643710(-) Name=tn_chain02 GeneID=ENSTNIG00000001085 ProteinID=ENSTNIP00000002941 Score=236.3 E-value=1.1e-73 Length=1275 Comment=Overlaps single annotation & in proteins
1364	tetraodon	alpha1	Un_random	2018-11-01	91643432	91643710	..	1	89	[.	73.7	5.4e-23	-
1365	tetraodon	alpha2	Un_random	2018-12-01	91642820	91643098	..	89	180	.]	130.1	1e-39	-
1366	tetraodon	Ig	Un_random	2014-06-03	91642436	91642708	..	1	88	[]	32.5	2e-12	-
1367	tetraodon	>chain03 Position=Un_random:91633011-91634212(-) Name=tn_chain03 GeneID=ENSTNIG00000005106 ProteinID=ENSTNIP00000000273 Score=233.9 E-value=8.8e-73 Length=1202 Comment=Overlaps single annotation & in proteins
1368	tetraodon	alpha1	Un_random	14/18	91633979	91634212	..	1	77	[.	79.4	1.1e-24	-
1369	tetraodon	alpha2	Un_random	15/18	91633310	91633588	..	89	180	.]	129.9	1.2e-39	-
1370	tetraodon	Ig	Un_random	2014-03-02	91633011	91633202	..	1	65	[.	24.6	6.7e-10	-
1371	tetraodon	>chain04 Position=Un_random:41327814-41340383(+) Name=tn_chain04 GeneID=ENSTNIG00000003024 ProteinID=ENSTNIP00000005594 Score=228.2 E-value=2.6e-71 Length=12570 Comment=Overlaps single annotation & in proteins
1372	tetraodon	alpha1	Un_random	2014-06-01	41327814	41328044	..	1	76	[.	84.4	3.5e-26	+
1373	tetraodon	alpha2	Un_random	2014-07-01	41328463	41328741	..	89	180	.]	111.1	4.6e-34	+
1374	tetraodon	Ig	Un_random	2014-02-01	41340108	41340383	..	1	88	[]	32.7	1.6e-12	+
1375	tetraodon	>chain05 Position=Un_random:59040704-59042474(+) Name=tn_mhc1zea GeneID=ENSTNIG00000003449 ProteinID=ENSTNIP00000006036 Score=212.9 E-value=9.1e-67 Length=1771 Comment=Overlaps single annotation & in proteins
1376	tetraodon	alpha1	Un_random	2014-07-06	59040704	59040949	..	1	80	[.	83.9	5e-26	+
1377	tetraodon	alpha2	Un_random	2014-07-06	59041819	59042106	..	89	180	.]	96.6	8.7e-30	+
1378	tetraodon	Ig	Un_random	2014-02-02	59042220	59042474	..	1	88	[]	32.4	2.1e-12	+
1379	tetraodon	>chain06 Position=Un_random:91647125-91648450(-) Name=tn_chain06 GeneID=ENSTNIG00000000474 ProteinID=ENSTNIP00000003437 Score=200.0 E-value=1.7e-62 Length=1326 Comment=Overlaps single annotation & in proteins
1380	tetraodon	alpha1	Un_random	2018-10-01	91648172	91648450	..	1	89	[.	53.1	6.7e-17	-
1381	tetraodon	alpha2	Un_random	2014-05-01	91647501	91647782	..	89	180	.]	132.8	1.7e-40	-
1382	tetraodon	Ig	Un_random	2014-06-02	91647125	91647343	..	20	88	.]	14.1	1.5e-06	-
1383	tetraodon	>chain07 Position=7:4474373-4475478(-) Name=tn_chain07 GeneID=ENSTNIG00000009992 ProteinID=ENSTNIP00000012887 Score=192.6 E-value=1e-60 Length=1106 Comment=Overlaps single annotation & in proteins
1384	tetraodon	alpha1	7	2014-09-06	4475212	4475478	..	1	88	[.	45.3	1.3e-14	-
1385	tetraodon	alpha2	7	2014-09-07	4474714	4474992	..	89	180	.]	116.3	1.3e-35	-
1386	tetraodon	Ig	7	2014-01-01	4474373	4474639	..	1	88	[]	31	6e-12	-
1387	tetraodon	>chain08 Position=Un_random:91618580-91625876(-) Name=tn_chain08 GeneID=ENSTNIG00000005106 ProteinID=ENSTNIP00000000273 Score=191.5 E-value=3e-60 Length=7297 Comment=Overlaps single annotation & in proteins
1388	tetraodon	alpha1	Un_random	2014-09-01	91625598	91625876	..	1	89	[.	89.5	1.1e-27	-
1389	tetraodon	alpha2	Un_random	2014-10-01	91623816	91623977	..	114	167	..	65.8	1.2e-20	-
1390	tetraodon	Ig	Un_random	2014-06-05	91620572	91620844	..	1	88	[]	32.3	2.3e-12	-
1391	tetraodon	C-term	Un_random	2014-12-10	91618580	91618615	..	18	29	.]	3.9	0.098	-
1392	tetraodon	>chain09 Position=Un_random:83418349-83419239(-) Name=tn_chain09 GeneID=None ProteinID=None Score=141.6 E-value=4e-45 Length=891 Comment=No overlapping annotations
1393	tetraodon	alpha1	Un_random	2014-09-04	83419117	83419239	..	1	42	[.	14.5	1.8e-05	-
1394	tetraodon	alpha2	Un_random	2014-09-05	83418598	83418927	..	70	180	.]	116.3	1.3e-35	-
1395	tetraodon	Ig	Un_random	2014-02-01	83418349	83418501	..	1	51	[.	10.8	1.7e-05	-
1396	tetraodon	>chain10 Position=7:4476900-4477892(-) Name=tn_chain10 GeneID=None ProteinID=None Score=102.9 E-value=3.2e-34 Length=993 Comment=No overlapping annotations
1397	tetraodon	alpha1	7	2013-08-01	4477737	4477892	..	1	55	[.	26	6.9e-09	-
1398	tetraodon	alpha2	7	2016-11-01	4477241	4477417	..	122	180	.]	45.1	1.5e-14	-
1399	tetraodon	Ig	7	2014-03-02	4476900	4477166	..	1	88	[]	31.8	3.1e-12	-
1400	zebrafish	>chain01 Position=19:7696486-7721711(+) Name=dr_mhc1uba GeneID=ENSDARG00000075963 ProteinID=ENSDARP00000020667 Score=272.5 E-value=1.1e-80 Length=25226 Comment=Overlaps single annotation & in proteins
1401	zebrafish	alpha1	19	14/17	7696486	7696758	..	1	89	[.	66.7	1.4e-19	+
1402	zebrafish	alpha2	19	15/17	7719853	7720128	..	89	180	.]	157.9	1.4e-46	+
1403	zebrafish	Ig	19	2014-03-03	7721442	7721711	..	1	88	[]	47.9	5.5e-16	+
1404	zebrafish	>chain02 Position=1:47656107-47658002(-) Name=dr_mhc1zba GeneID=ENSDARG00000036588 ProteinID=ENSDARP00000053152 Score=236.6 E-value=7.6e-70 Length=1896 Comment=Overlaps single annotation & in proteins
1405	zebrafish	alpha1	1	2014-11-04	47657751	47658002	..	1	81	[.	87.4	1.1e-25	-
1406	zebrafish	alpha2	1	2014-11-03	47656456	47656743	..	89	180	.]	108.7	5.3e-32	-
1407	zebrafish	Ig	1	2014-07-03	47656107	47656367	..	1	88	[]	40.5	1.3e-13	-
1408	zebrafish	>chain03 Position=1:47627093-47631877(-) Name=dr_mhc1zaa GeneID=ENSDARG00000086877 ProteinID=None Score=236.0 E-value=1.2e-69 Length=4785 Comment=Overlaps single annotation; not in proteins
1409	zebrafish	alpha1	1	2014-04-01	47631626	47631877	..	1	81	[.	89.5	2.6e-26	-
1410	zebrafish	alpha2	1	2014-11-04	47629069	47629356	..	89	180	.]	108.1	8.1e-32	-
1411	zebrafish	Ig	1	2014-03-02	47627093	47627353	..	1	88	[]	38.4	5.8e-13	-
1412	zebrafish	>chain04 Position=3:1079142-1080155(-) Name=dr_mhc1zaa GeneID=ENSDARG00000092162 ProteinID=ENSDARP00000118368 Score=234.8 E-value=2.3e-69 Length=1014 Comment=Overlaps single annotation & in proteins
1413	zebrafish	alpha1	3	2014-10-08	1079904	1080155	..	1	81	[.	86.6	2e-25	-
1414	zebrafish	alpha2	3	2014-11-09	1079494	1079781	..	89	180	.]	104.1	1.3e-30	-
1415	zebrafish	Ig	3	2014-03-03	1079142	1079396	..	1	88	[]	44.1	8.8e-15	-
1416	zebrafish	>chain05 Position=3:508250-511459(-) Name=dr_mhc1zfa GeneID=ENSDARG00000088022 ProteinID=ENSDARP00000095791 Score=231.8 E-value=2.2e-68 Length=3210 Comment=Overlaps single annotation & in proteins
1417	zebrafish	alpha1	3	16/17	511214	511459	..	1	80	[.	89.7	2.4e-26	-
1418	zebrafish	alpha2	3	2014-10-10	510804	511091	..	89	180	.]	103.7	1.6e-30	-
1419	zebrafish	Ig	3	2014-04-04	508250	508504	..	1	88	[]	38.4	5.8e-13	-
1420	zebrafish	>chain06 Position=19:7669183-7671181(+) Name=dr_mhc1uca GeneID=ENSDARG00000092731 ProteinID=ENSDARP00000117273 Score=231.6 E-value=1.5e-68 Length=1999 Comment=Overlaps single annotation & in proteins
1421	zebrafish	alpha1	19	13/17	7669183	7669467	..	1	93	[.	50.9	7.2e-15	+
1422	zebrafish	alpha2	19	2015-10-01	7670544	7670822	..	89	180	.]	131.2	1.2e-38	+
1423	zebrafish	Ig	19	2014-01-01	7670909	7671181	..	1	88	[]	49.5	1.7e-16	+
1424	zebrafish	>chain07 Position=Zv9_NA257:92605-93624(+) Name=dr_DARE-ZE*0601 GeneID=ENSDARG00000076734 ProteinID=ENSDARP00000103264 Score=229.8 E-value=6.3e-68 Length=1020 Comment=Overlaps single annotation & in proteins
1425	zebrafish	alpha1	Zv9_NA257	2014-01-01	92605	92850	..	1	80	[.	86.8	1.7e-25	+
1426	zebrafish	alpha2	Zv9_NA257	2014-01-01	92979	93266	..	89	180	.]	97.9	8.8e-29	+
1427	zebrafish	Ig	Zv9_NA257	2014-01-01	93364	93624	..	1	88	[]	45.1	4.2e-15	+
1428	zebrafish	>chain08 Position=1:47617360-47618591(-) Name=dr_mhc1zea GeneID=ENSDARG00000001470 ProteinID=ENSDARP00000091917 Score=229.3 E-value=1.5e-67 Length=1232 Comment=Overlaps single annotation & in proteins
1429	zebrafish	alpha1	1	2014-11-05	47618346	47618591	..	1	80	[.	89.4	2.8e-26	-
1430	zebrafish	alpha2	1	2014-05-01	47617712	47617999	..	89	180	.]	105.3	5.4e-31	-
1431	zebrafish	Ig	1	2014-05-02	47617360	47617614	..	1	88	[]	34.6	9.6e-12	-
1432	zebrafish	>chain09 Position=1:47636615-47642920(-) Name=dr_mhc1zca GeneID=ENSDARG00000069471 ProteinID=ENSDARP00000063528 Score=223.4 E-value=2.1e-64 Length=6306 Comment=Overlaps single annotation & in proteins
1433	zebrafish	alpha1	1	2014-02-01	47642669	47642920	..	1	81	[.	86.1	2.6e-25	-
1434	zebrafish	alpha2	1	2014-03-01	47641853	47642140	..	89	180	.]	98.6	5.1e-29	-
1435	zebrafish	Ig	1	2014-05-01	47641504	47641764	..	1	88	[]	37.7	9.7e-13	-
1436	zebrafish	C-term	1	2014-07-01	47636615	47636692	..	1	29	[]	1	16	-
1437	zebrafish	>chain10 Position=3:1114702-1122867(-) Name=dr_mhc1zaa GeneID=ENSDARG00000074765 ProteinID=ENSDARP00000096436 Score=222.9 E-value=7.5e-66 Length=8166 Comment=Overlaps single annotation & in proteins
1438	zebrafish	alpha1	3	2014-11-08	1122610	1122867	..	1	83	[.	79.6	2.3e-23	-
1439	zebrafish	alpha2	3	13/17	1115060	1115341	..	91	180	.]	99.7	2.5e-29	-
1440	zebrafish	Ig	3	2014-05-04	1114702	1114962	..	1	88	[]	43.6	1.3e-14	-
1441	zebrafish	>chain11 Position=3:1089527-1090540(-) Name=dr_mhc1zaa GeneID=ENSDARG00000092162 ProteinID=ENSDARP00000118368 Score=221.0 E-value=2.3e-65 Length=1014 Comment=Overlaps single annotation & in proteins
1442	zebrafish	alpha1	3	14/17	1090295	1090540	..	1	80	[.	84.1	1e-24	-
1443	zebrafish	alpha2	3	2014-10-07	1089879	1090166	..	89	180	.]	90.8	1.1e-26	-
1444	zebrafish	Ig	3	2014-04-03	1089527	1089781	..	1	88	[]	46.1	2.1e-15	-
1445	zebrafish	>chain12 Position=22:5245353-5261410(+) Name=dr_CABZ01031753.1 GeneID=ENSDARG00000059039 ProteinID=ENSDARP00000076471 Score=210.2 E-value=1.5e-60 Length=16058 Comment=Overlaps single annotation & in proteins
1446	zebrafish	alpha1	22	2017-09-01	5245353	5245625	..	1	89	[.	61.9	3.8e-18	+
1447	zebrafish	alpha2	22	2017-10-01	5246346	5246624	..	89	180	.]	105.4	5.2e-31	+
1448	zebrafish	Ig	22	2014-01-01	5246703	5246972	..	1	88	[]	41.2	7.7e-14	+
1449	zebrafish	C-term	22	2015-09-01	5261357	5261410	..	12	29	.]	1.7	9.8	+
1450	zebrafish	>chain13 Position=22:5239594-5241973(-) Name=dr_CABZ01031754.1 GeneID=ENSDARG00000039164 ProteinID=ENSDARP00000057223 Score=144.8 E-value=1.7e-42 Length=2380 Comment=Overlaps single annotation & in proteins
1451	zebrafish	alpha1	22	2014-08-05	5241716	5241973	..	1	89	[.	40.7	7.2e-12	-
1452	zebrafish	alpha2	22	2013-08-01	5240706	5240963	..	89	180	.]	70.2	1.4e-20	-
1453	zebrafish	Ig	22	2014-03-03	5239594	5239869	..	1	88	[]	33.9	1.7e-11	-
1454	zebrafish	>chain14 Position=8:47112669-47115321(-) Name=dr_zgc:113060 GeneID=ENSDARG00000016056 ProteinID=ENSDARP00000123111 Score=137.3 E-value=3e-40 Length=2653 Comment=Overlaps single annotation & in proteins
1455	zebrafish	alpha1	8	2014-10-03	47115091	47115321	..	1	83	[.	51.9	3.6e-15	-
1456	zebrafish	alpha2	8	2014-05-01	47114666	47114944	..	89	180	.]	53.3	1.4e-15	-
1457	zebrafish	Ig	8	2014-01-01	47112669	47112944	..	1	88	[]	32.1	6e-11	-
1458	zebrafish	>chain15 Position=25:11323396-11327494(+) Name=dr_si:ch211-147g22.1 GeneID=ENSDARG00000023203 ProteinID=ENSDARP00000067873 Score=130.2 E-value=2.6e-38 Length=4099 Comment=Overlaps single annotation & in proteins
1459	zebrafish	alpha1	25	2023-07-01	11323396	11323668	..	1	90	[.	52.1	3.2e-15	+
1460	zebrafish	alpha2	25	2023-08-01	11324407	11324673	..	93	180	.]	38.9	2.5e-11	+
1461	zebrafish	Ig	25	2014-03-03	11327228	11327494	..	1	88	[]	39.2	3.2e-13	+
1462	zebrafish	>chain16 Position=25:11300253-11301251(+) Name=dr_CR339041.1 GeneID=ENSDARG00000051711 ProteinID=ENSDARP00000045181 Score=128.1 E-value=1e-37 Length=999 Comment=Overlaps single annotation & in proteins
1463	zebrafish	alpha1	25	2019-12-01	11300253	11300414	..	1	55	[.	49.2	2.3e-14	+
1464	zebrafish	alpha2	25	2023-06-01	11300605	11300886	..	88	180	.]	38.4	3.5e-11	+
1465	zebrafish	Ig	25	2014-09-03	11300985	11301251	..	1	88	[]	40.5	1.3e-13	+
1466	zebrafish	>chain17 Position=25:11216200-11217255(+) Name=dr_si:ch211-147g22.4 GeneID=ENSDARG00000097275 ProteinID=ENSDARP00000129196 Score=127.2 E-value=2.3e-37 Length=1056 Comment=Overlaps single annotation & in proteins
1467	zebrafish	alpha1	25	2023-04-01	11216200	11216343	..	1	49	[.	40.5	8.4e-12	+
1468	zebrafish	alpha2	25	2019-07-01	11216610	11216888	..	89	180	.]	48.9	2.8e-14	+
1469	zebrafish	Ig	25	2014-04-01	11216989	11217255	..	1	88	[]	37.8	9.6e-13	+
1470	zebrafish	>chain18 Position=25:11082577-11085035(+) Name=dr_BX572619.1 GeneID=ENSDARG00000046057 ProteinID=ENSDARP00000067714 Score=123.0 E-value=3.6e-36 Length=2459 Comment=Overlaps multiple annotations; one in proteins
1471	zebrafish	alpha1	25	2023-03-01	11082577	11082726	..	1	51	[.	44	7.8e-13	+
1472	zebrafish	alpha2	25	2019-03-01	11084375	11084653	..	89	180	.]	39.6	1.6e-11	+
1473	zebrafish	Ig	25	2014-09-01	11084769	11085035	..	1	88	[]	39.4	2.9e-13	+
1474	zebrafish	>chain19 Position=25:11281133-11284387(+) Name=dr_si:ch211-147g22.3 GeneID=ENSDARG00000096830 ProteinID=ENSDARP00000128887 Score=120.9 E-value=1.3e-35 Length=3255 Comment=Overlaps single annotation & in proteins
1475	zebrafish	alpha1	25	2019-04-01	11281133	11281408	..	1	95	[.	43.9	8.6e-13	+
1476	zebrafish	alpha2	25	2019-05-01	11283740	11284006	..	89	180	.]	35.4	2.7e-10	+
1477	zebrafish	Ig	25	2014-03-02	11284121	11284387	..	1	88	[]	41.6	5.6e-14	+
1478	zebrafish	>chain20 Position=25:11378000-11380505(+) Name=dr_si:dkey-52p2.7 GeneID=ENSDARG00000097766 ProteinID=ENSDARP00000128245 Score=119.3 E-value=5e-35 Length=2506 Comment=Overlaps single annotation & in proteins
1479	zebrafish	alpha1	25	2019-10-01	11378000	11378149	..	1	51	[.	44.5	5.4e-13	+
1480	zebrafish	alpha2	25	14/19	11379840	11380118	..	89	180	.]	37.8	5.5e-11	+
1481	zebrafish	Ig	25	2014-09-09	11380239	11380505	..	1	88	[]	37	1.7e-12	+
1482	zebrafish	>chain21 Position=8:47095167-47096314(+) Name=dr_CU571323.1 GeneID=ENSDARG00000016227 ProteinID=ENSDARP00000022240 Score=115.1 E-value=1.2e-33 Length=1148 Comment=Overlaps single annotation & in proteins
1483	zebrafish	alpha1	8	2014-12-07	47095167	47095424	..	1	88	[.	53.9	9.1e-16	+
1484	zebrafish	alpha2	8	2014-12-08	47095620	47095895	..	89	180	.]	28.6	2.9e-08	+
1485	zebrafish	Ig	8	2014-05-05	47096045	47096314	..	1	88	[]	32.6	4.4e-11	+
1486	zebrafish	>chain22 Position=25:11342613-11350193(+) Name=dr_si:dkey-52p2.4 GeneID=ENSDARG00000096977 ProteinID=ENSDARP00000128999 Score=109.3 E-value=3.8e-32 Length=7581 Comment=Overlaps single annotation & in proteins
1487	zebrafish	alpha1	25	13/19	11342613	11342780	..	1	57	[.	43.1	1.4e-12	+
1488	zebrafish	alpha2	25	2019-09-01	11349554	11349820	..	89	180	.]	25.9	1.8e-07	+
1489	zebrafish	Ig	25	2014-09-07	11349927	11350193	..	1	88	[]	40.3	1.5e-13	+
1490	zebrafish	>chain23 Position=25:11315123-11316131(+) Name=dr_si:ch211-147g22.2 GeneID=ENSDARG00000051712 ProteinID=ENSDARP00000067872 Score=107.1 E-value=1.5e-31 Length=1009 Comment=Overlaps single annotation & in proteins
1491	zebrafish	alpha1	25	2019-06-01	11315123	11315284	..	1	55	[.	45.2	3.5e-13	+
1492	zebrafish	alpha2	25	2019-07-01	11315492	11315770	..	89	180	.]	19.2	1.7e-05	+
1493	zebrafish	Ig	25	2014-09-04	11315865	11316131	..	1	88	[]	42.7	2.6e-14	+
1494	zebrafish	>chain24 Position=25:11257981-11263809(-) Name=dr_CR339041.2 GeneID=ENSDARG00000051710 ProteinID=ENSDARP00000084819 Score=105.0 E-value=1e-30 Length=5829 Comment=Overlaps single annotation & in proteins
1495	zebrafish	alpha1	25	16/20	11263579	11263809	..	1	76	[.	42.3	2.5e-12	-
1496	zebrafish	alpha2	25	2013-11-01	11258351	11258629	..	89	180	.]	29.2	1.9e-08	-
1497	zebrafish	Ig	25	2014-03-01	11257981	11258253	..	1	88	[]	33.5	2.2e-11	-
1498	zebrafish	>chain25 Position=25:11063812-11066177(-) Name=dr_BX572619.2 GeneID=ENSDARG00000086127 ProteinID=ENSDARP00000067869 Score=101.0 E-value=1.1e-29 Length=2366 Comment=Overlaps single annotation & in proteins
1499	zebrafish	alpha1	25	2013-10-01	11066001	11066177	..	1	60	[.	56.9	1.2e-16	-
1500	zebrafish	alpha2	25	2013-12-01	11064293	11064427	..	89	130	..	3.2	0.94	-
1501	zebrafish	Ig	25	2014-03-03	11063812	11064078	..	1	88	[]	40.9	9.8e-14	-
1502	zebrafish	>chain26 Position=25:11363689-11372081(+) Name=dr_si:dkey-52p2.6 GeneID=ENSDARG00000051713 ProteinID=ENSDARP00000067874 Score=98.1 E-value=1e-28 Length=8393 Comment=Overlaps multiple annotations; one in proteins
1503	zebrafish	alpha1	25	2023-09-01	11363689	11363898	..	1	70	[.	27.9	4.5e-08	+
1504	zebrafish	alpha2	25	2023-10-01	11365741	11366007	..	89	180	.]	33.8	8.2e-10	+
1505	zebrafish	Ig	25	2014-09-08	11371815	11372081	..	1	88	[]	36.4	2.7e-12	+
1506	zebrafish	>chain27 Position=3:23763318-23765350(-) Name=dr_BX682558.1 GeneID=ENSDARG00000055813 ProteinID=ENSDARP00000072675 Score=95.1 E-value=5.1e-28 Length=2033 Comment=Overlaps single annotation & in proteins
1507	zebrafish	alpha1	3	2014-09-06	23765204	23765350	..	1	48	[.	39.6	1.6e-11	-
1508	zebrafish	alpha2	3	2014-11-09	23763867	23763962	..	87	118	..	12.5	0.0016	-
1509	zebrafish	Ig	3	2014-03-02	23763318	23763587	..	1	88	[]	43	2e-14	-
1510	zebrafish	>chain28 Position=25:11071627-11074602(-) Name=dr_BX572619.3 GeneID=ENSDARG00000087161 ProteinID=ENSDARP00000110996 Score=84.6 E-value=7.5e-25 Length=2976 Comment=Overlaps single annotation & in proteins
1511	zebrafish	alpha1	25	17/20	11074339	11074602	..	1	89	[.	13.3	0.00097	-
1512	zebrafish	alpha2	25	2013-09-01	11072049	11072318	..	92	180	.]	30.7	7e-09	-
1513	zebrafish	Ig	25	2014-03-02	11071627	11071902	..	1	88	[]	40.6	1.1e-13	-
1514	zebrafish	>chain29 Position=8:47125558-47128530(-) Name=dr_chain29 GeneID=None ProteinID=None Score=83.9 E-value=1.7e-24 Length=2973 Comment=No overlapping annotations
1515	zebrafish	alpha1	8	2014-10-02	47128387	47128530	..	1	49	[.	37.7	5.9e-11	-
1516	zebrafish	alpha2	8	2014-04-01	47125931	47126005	..	156	180	.]	11.2	0.0039	-
1517	zebrafish	Ig	8	2014-05-02	47125558	47125827	..	1	88	[]	35	7.5e-12	-
1518	zebrafish	>chain30 Position=25:11228370-11229374(+) Name=dr_chain30 GeneID=None ProteinID=None Score=70.7 E-value=1.1e-20 Length=1005 Comment=No overlapping annotations
1519	zebrafish	alpha1	25	2019-08-01	11228370	11228633	..	1	88	[.	31.8	3.1e-09	+
1520	zebrafish	alpha2	25	2019-09-01	11228895	11228993	..	138	180	.]	1.2	3.7	+
1521	zebrafish	Ig	25	2014-09-02	11229108	11229374	..	1	88	[]	37.7	9.8e-13	+
1522	zebrafish	>chain31 Position=3:34038903-34043015(-) Name=dr_ighd GeneID=ENSDARG00000096248 ProteinID=None Score=21.7 E-value=1.1e-05 Length=4113 Comment=Overlaps single annotation; not in proteins
1523	zebrafish	alpha1	3	2014-10-07	34042932	34043015	..	1	28	[.	2.4	1.7	-
1524	zebrafish	alpha2	3	2014-10-08	34039305	34039361	..	157	180	.]	0.1	7.7	-
1525	zebrafish	Ig	3	2014-12-09	34038903	34039169	..	1	88	[]	19.2	8.1e-07	-
