# Supplementary material for: Marsupials and monotremes possess a novel family of MHC class I genes that is lost from the eutherian lineage
Source: BMC Genomics. 2015 Jul 22;16(1):535. doi: 10.1186/s12864-015-1745-4 (PMC4509613; doi:10.1186/s12864-015-1745-4)
Supplement: Additional file 4: Table S6. — Opossum UT exon 2 and 3 amplicon sequences. [file 12864_2015_1745_MOESM4_ESM.txt]

>UT2.cDNA
Not detected

>UT3.cDNA
Not detected

>UT4.exon2.cDNA
AGGCATGTGATTCAGTTCACCACAGTGGGTATAGACCACTCTATCTTGGAACTAAGTGCAATTAGCCTCATAGATGACATTGAAGTGGCATCTTATAACAAAGGACAGAAGCAAATTGCTATCAAGATACCTTGCATCTCTGAAGTACTAGGAGTCAATTATCTTACCCAGTGGCATAATTCACTGGTGAAACACGAGCAAGATTTCCTCCGGCCAATCGAATTCTTAGCACGGAATGACATTAACCGCCATAG

>UT4.exon3.cDNA
AAACCACACAGCCCAGCTCCAGGCAGAATGTGAAATGGACAATGACATAACAGTAAAGAGTCACATCTATTTAATTTGGGATGGGGAGGAATGTTACCAAATAGATGAAGAGGTTGGGCACTGGGAGAACATGAATCCCGAATTCAAGCAATACCAATACATTCTGGAGAGTTCTCTCAGGACCAGTCTAAGAAAACACTACATGAATCTATATTGTGTTGACTTGATGAAGAAAATTGTTGGATATTCAAGCAAGGGCGA

>UT4.aminoacid.cDNA
RHVIQFTTVGIDHSILELSAISLIDDIEVASYNKGQKQIAIKIPCISEVLGVNYLTQWHNSLVKHEQDFLRPIEFLARNDINRHNHTAQLQAECEMDNDITVKSHIYLIWDGEECYQIDEEVGHWENMNPEFKQYQYILESSLRTSLRKHYMNLYCVDLMKKIVGYSS

>UT5.exon2.cDNA
TTCAGTCCACCACAGGCATATGGGACAGTTGACTGGAGTTGGCACAGCCCACTCTCTCTTGGAACTAAGTGCAATTAGCTTATTAGATGACGTTGAAGTGATATCTTACAACAAAGCACACAAGCAAATTGATTTAAAGATACCCTGGATCTCTAAAGCACTGGGAGTTAAGTATCTTACAGAGCTGCATGATTTATTGGTGAAGCAAGAGCAATATTTCAGATGGACTATCGAAATCGTAGAACGGAATGACACAAGCCATAATAGTT

>UT5.exon3.cDNA
GTTCCCCCACAGGAAACCACACAGCCCAGCTCCTGGCAGAATGTGAAATAGATAATAACATCACAGTAAAGAGTCACATGCATTTAATTTGGGATGGGGAGGAATGTTTCAGAATAGATGAAGAGTCTGGGCACTGGGAGAACATAAATCCTGAATTCAAGGAATACCAACAGACTCTGGAGAGACCATTCTGGACTTCTCTAAGGAAACAATATATGAAGCTCTATTGTGTTGACGGGATCAGGAAAATAA

>UT5.aminoacid.cDNA
SVHHRHMGQLTGVGTAHSLLELSAISLLDDVEVISYNKAHKQIDLKIPWISKALGVKYLTELHDLLVKQEQYFRWTIEIVERNDTSHNSSPTGNHTAQLLAECEIDNNITVKSHMHLIWDGEECFRIDEESGHWENINPEFKEYQQTLERPFWTSLRKQYMKLYCVDGIRKIKG

>UT6.exon2.a.cDNA
TTCAGTCCACCACAGACATGAGCTTCAGTTCACCACAGTGGGTACAGACCACTCAGTCTTGGAACTAAGTGTAATTAGCCTCATAGACGATGTTAAAGTGGCATCTTATAAGAAAGGACAGAAGCAAATTACTATCAAGATACCCTGGATCTCTGAAGTTCTGGGAGTCAATTATGTCACACAGCTGCATGATTTATTGGTGAACCATGAGCAAGATTTCCTCTGGCCAATCCAGTACTTAGCACGGAATGACATTAACAAACATAG

UT6.exon2.b.cDNA
TTCAGTCCACCACAGACATGAGCTTCAGTTCACCACAGTGGGTACACACCACTCAGTCTTGGAACTAAGTGCAATTAGCCTCATAGATGACGTTGAAGTGGCATCTTATAAGAAAGGACAGAAGCAAATTACTATCAAGATACCCTGGATCTCCAAAGTATTGGGAGTCAATTATCTTACCCAGTGGCATAATTCACTGGTGAACCATGAGCAAGATTTCCTCTGGCCAATCCAGTACTTAGCACGGAATAACATTAACAAACATAG

UT6.exon2.c.cDNA
TTCAGTCCACCACAGACATGAGCTTCAGTTCACCACAGTGGGTACACACCACTCAGTCTTGGAACTAAGTGCAATTAGCCTCATAGATGACGTTGAAGTGGCATCTTATAAGAAAGGACAGAAGCAAATTACTATCAAGATACCCTGGATCTCCAAAGTATTGGGAGTCAATTATCTTACCCAGTGGCATAATTCACTGGTGAACCATGAGCAAGATTTCCTCTGGCCAATCCAGTACTTAGTATGGAATGACATTAACAAACATAG

>UT6.exon3.a.cDNA
GAAACTGCACAGTCCAGCTCCTGGCAGAATGTGAAATAGACAATGATATAACAGTAAAGAGTCACATCTATTTAATTTGGAATGGGAAGGAAAGTTACCGGATAGATGAAGAGGTTGGGCACTGGGAGAACATAAAGCCTGAAACCAAGCAATACCAATACATTCTGGAGAGTCCCCTCTGGACCAGTCTAAGGAAACACTACATGAAGTTATAGTGTGCTGACTTGATGAAGAAAATCA

>UT6.exon3.b.cDNA
GAAACTGCACAGTCCAGCTCCTGGCAGAATGTGAAATAGACAATGATATAACAGTAAAGAGTCACATCTATTTAATTTGGAATGGGAAGGAAAGTTACCGGATAGATGAAGAGGTTGGGCACTGGGAGAACATAAAGCCTGAAACCAAGCAATACCAATACATTCTGGAGAGTCCCCTCTGGACCAGTCTAAGGAAACACTACATGAAGTTATAGTATGCTGACTTGATGAAGAAAATCA

>UT6.exon3.c.cDNA
GAAACCACACAGCCCAGCTCCTGGGAGAATGTGAAATAGACAATGACATCACAGTAAGGAGTCACATCCATTTAATTTGGAATGGGAAGGAAAGTTACCGGATAGATGAAGAGGTTGGGCACTGGGAGAACATAAATCCTGAAGTTAAGCAATACCCATACATTCTGGAGAGTCCCCTCTGGACCAGTCTAAGGAAAAGCTACATGAAGCTATATTGTGCTGACTTGATGAAGAAAATCA

>UT6.aminoacid.a.cDNA
SVHHRHELQFTTVGTDHSVLELSVISLIDDVKVASYKKGQKQITIKIPWISEVLGVNYVTQLHDLLVNHEQDFLWPIQYLARNDINKHGNCTVQLLAECEIDNDITVKSHIYLIWNGKESYRIDEEVGHWENIKPETKQYQYILESPLWTSLRKHYMKL.CADLMKKIKG

>UT6.aminoacid.b.cDNA
SVHHRHELQFTTVGTDHSVLELSVISLIDDVKVASYKKGQKQITIKIPWISEVLGVNYVTQLHDLLVNHEQDFLWPIQYLARNDINKHGNCTVQLLAECEIDNDITVKSHIYLIWNGKESYRIDEEVGHWENIKPETKQYQYILESPLWTSLRKHYMKL.YADLMKKIKG

>UT6.aminoacid.c.cDNA
FSVHHRHELQFTTVGTHHSVLELSAISLIDDVEVASYKKGQKQITIKIPWISKVLGVNYLTQWHNSLVNHEQDFLWPIQYLVWNDINKHRNHTAQLLGECEIDNDITVRSHIHLIWNGKESYRIDEEVGHWENINPEVKQYPYILESPLWTSLRKSYMKLYCADLMKKIKG

>mdUT8.exon2.cDNA
ACATGATACAGTTCACAATGGTGGGCACAGGAAGCTCCCTCTTGGAATACTTTATTGTGGACTTTCTGGATGATGTACAGGTGTTCTCCTTTAACAAATATAATCATCAGCTCATAGCCAAGGAGGCCTGGATCTCACAGGTCCTGGGGGCCAAGTTCATAGAGGACACTTGGCAGAAGTTAGTGGACCACGAGAAGAGTTTCCTATGGTTCCTGAGGAAGCTGATGCAGAACAGCACCAAGAGTGACA

>mdUT8.exon3.cDNA
TGAACCACACAGTGCAACTCTTCATACTTTGTGAAATTGAGAGGAACAACCAGCTAGGAAATGAAATCCAGATTGCTGTGAATGGTCAGGATTTTTGCTGGCTGGATGAGAAGTATGGCGATTGGTTTATCATGGTGCCTGAGGCCGAGCCCTTCAAACCCATTCTGACAAGTAACCTGTGGACCACTCAGAGGAAGCACTACAT

>mdUT8.aminoacid.cDNA
MIQFTMVGTGSSLLEYFIVDFLDDVQVFSFNKYNHQLIAKEAWISQVLGAKFIEDTWQKLVDHEKSFLWFLRKLMQNSTKSDMNHTVQLFILCEIERNNQLGNEIQIAVNGQDFCWLDEKYGDWFIMVPEAEPFKPILTSNLWTTQRKHY

>UT9.exon2.cDNA
TTAAGTTCACTGCAGTGAGCACAGACCGCTCTCTCTTGGACTTCACTGGTATTGCAGTTATTGATGACATTCAGTGGATTTCCTATTACAAACTGAACCATCAGATTGCAGTAAAGGTAGATTGGATCTCTGATGTCCTGGGGACCGACTTCATTGAAGAGATGTGTCATTTGATAAAGAGTCATGAGA

>UT9.exon3.cDNA
GGGATGCTGTCTCCTTGATCCATTTTTTGACTGGAAATGACACCAAGACTGAGAGAAACAACACAATGCAGTACATATTAGGCTGTGAATTAGATGATGACATCAAGTTGAATAGCAAAATACGAATTGGCTTGGATGGAGAGACTATGATTGAGTTTGATGAACATCAAAGACACTGGGTGGTCCAGAGCCCTAGGGCTGAAAACTTGAAACCCATTGTGGAAAGCCTCTTCTGGACTAATTTGAGAAAACGTT

>UT9.aminoacid.cDNA
KFTAVSTDRSLLDFTGIAVIDDIQWISYYKLNHQIAVKVDWISDVLGTDFIEEMCHLIKSHERDAVSLIHFLTGNDTKTERNNTMQYILGCELDDDIKLNSKIRIGLDGETMIEFDEHQRHWVVQSPRAENLKPIVESLFWTNLRKR

>UT10.exon2.cDNA
CAGTGGGTACAAGACATTCTCTCTTCAATTTCACCATAATCCACGTTATTGATGATGTGCTAGTGTGCACCTATGATAAAGGGAATAAGCAAACTGTGTTCAATGGAGCATGGATCACCAGGGCACTAGGGAAAGACTTCACTGAGAATAAGAAGGAATTTAATTTAAGTGCTGAGACGTATTTCCGCTGGCTCCTCAGCTTCTTTATAAAGAAAGACACCAAGAGTAACA

>UT10.exon3.cDNA
AAAATCATACAATACAGCTCTATGGAGAGTGTGAACTGGATAATGACATTTACATTGGCAGCCAAATCCAGTTTGCTGTGGATGGTGAAGATTTTATCAGGACAAATGATAAGATGGAGCACTGGATTGTCACAAAACCTGAAGCAGAGCACTTCAGAACCATAGCAGAAAGCACCTTGGGGGTCAACCTGAGAAAGAAAGTTATGAAGCATTATTGTGC

>UT10.aminoacid.cDNA
VGTRHSLFNFTIIHVIDDVLVCTYDKGNKQTVFNGAWITRALGKDFTENKKEFNLSAETYFRWLLSFFIKKDTKSNKNHTIQLYGECELDNDIYIGSQIQFAVDGEDFIRTNDKMEHWIVTKPEAEHFRTIAESTLGVNLRKKVMKHYC

>UT11.cDNA
Not detected

>UT13.cDNA
Not expressed

>UT15.exon2.cDNA
CACAGGCATGACTTCTATTTCACCGCAACTGGCAGCTCAGGGTCATTCTTGGACTTCATTGTGAACAGTGTTGTGGATGATGTTCAGCTGTGCTCCTACCATAAAGAGAAGCATCAGCTTGTGATGAAGGAAGACTGGATGTACCAAGCCCTGGGAGCCAGTGAGATTGCACAGAAACAGCAGAAATTGCTGGACCTTGAAAAAAATTTCCAATGGGCTTTCAAGAACCTGATAAAGAATGAGGCCAAGAGTGGAA

>UT15.exon3.cDNA
AGAACCACACTCTACAGGTGTTTGTAAATTGCGAAGTGGACAAGGACATCCTGGTGAGCAGCCACTTCCAGTTTGCTTTGGATGGTGAGGATTTCTGCCAGATGGATGAACAACCAGAGCATTGGATAGCCATGAAGCCTGAAGCCCAGCACTTCAAGTTCCTCTGGGACAGCGCCTTCTGGAAAAGGCGGGTGAGACACTATATACAGGAAGATTGTATTGATGGCAT

>UT15.aminoacid.cDNA
HRHDFYFTATGSSGSFLDFIVNSVVDDVQLCSYHKEKHQLVMKEDWMYQALGASEIAQKQQKLLDLEKNFQWAFKNLIKNEAKSGHTLQVFVNCEVDKDILVSSHFQFALDGEDFCQMDEQPEHWIAMKPEAQHFKFLWDSAFWKRRVRHYIQEDCIDG

>UT17.exon2.cDNA
CATCACAGCCATGAGATGTTTTTTACTGCAGTGGGAACGACAAAGACTCTCTTGGACTTCACCCTGGTCAGCTTCTTGGATGATGTAGAGATAGTCTTCTATAACAAAAAGCAACAGCAGTTTGTGATCAAAGAGGCCTGGGTTTCCCATGCCCTGGGAGCTGACTTCATTGAAGATATACAGCAGAAGTTAAAGTACAATGAGATTGACTATCTTTGGGCCCTACAGAACTGGGTAAAGAATGATAAGAGAGGGGAAA

>UT17.exon3.cDNA
AAAGAACCATACAGTCCAGATTTGGCATAACTGTCACCTGGACCAAGACATCCATGTGAGCAGTCGAGTCTGGTGTGCTGTGGATGGCGAAGATTTCTGCCAGATGGATGAGCAGATAAGTCACTGGGTAGCCAAGAAGCCTGAGGCTGAAAAAATCGTCCTCCTCTCAGAAAAGATCTACTGCTCCAAGAAGGTGCAACGCTACCTGGAGGACTATTGTGTCCAGCCAATGA

>UT17.aminoacid.cDNA
HHSHEMFFTAVGTTKTLLDFTLVSFLDDVEIVFYNKKQQQFVIKEAWVSHALGADFIEDIQQKLKYNEIDYLWALQNWVKNDKRGENHTVQIWHNCHLDQDIHVSSRVWCAVDGEDFCQMDEQISHWVAKKPEAEKIVLLSEKIYCSKKVQRYLEDYCVQP
